# Supplementary material for: Switching harmful visceral fat to beneficial energy combustion improves metabolic dysfunctions
Source: JCI Insight. 2017 Feb 23;2(4):e89044. doi: 10.1172/jci.insight.89044 (PMC5313060; doi:10.1172/jci.insight.89044)
Supplement: Supplemental Table 1 [file jciinsight-2-89044-s002.xlsx]

## Sheet: All diff
Gene Symbol	Geom mean of intensities in class Con30℃	Geom mean of intensities in class Exp4℃	Geom mean of intensities in class -10℃	Geom mean of intensities in class -20℃	P-value	30-2-epi_(MoEx-1_0-st-v1).rma-gene-core-Signal	30-3-epi_(MoEx-1_0-st-v1).rma-gene-core-Signal	30-4-EWAT-G+_(MoEx-1_0-st-v1).rma-gene-core-Signal	4-1-epi_(MoEx-1_0-st-v1).rma-gene-core-Signal	4-2-epi_(MoEx-1_0-st-v1).rma-gene-core-Signal	4-3-EWAT-G+_(MoEx-1_0-st-v1).rma-gene-core-Signal	-10-1-EWAT-G+_(MoEx-1_0-st-v1).rma-gene-core-Signal	-10-2-G+epi_(MoEx-1_0-st-v1).rma-gene-core-Signal	-10-3-EWAT-G_(MoEx-1_0-st-v1).rma-gene-core-Signal	-20-1-EWAT-G+_(MoEx-1_0-st-v1).rma-gene-core-Signal	-20-3-G+_(MoEx-1_0-st-v1).rma-gene-core-Signal	-20-4-EWAT-G+_(MoEx-1_0-st-v1).rma-gene-core-Signal
Agpat2	902.43	3794.97	4230.76	4328.26	< 1e-07	9.80309	9.84416	9.63397	12.0109	11.6255	12.1205	12.1666	11.9703	11.9856	12.172	12.03	12.0189
Fam129b	183.7	144.62	115.07	457.75	< 1e-07	7.45605	7.45912	7.5635	7.14183	7.33224	7.19043	6.73924	6.8895	7.05195	8.58823	8.93559	8.9329
Folr2	843.35	580.74	395.65	213.88	< 1e-07	9.67172	9.54056	9.81786	9.33623	9.18931	9.12118	8.72228	8.66615	8.58551	7.84742	7.6682	7.5424
Cd83	230.84	121.16	82.82	33.25	< 1e-07	7.85452	7.73973	7.88161	6.80192	6.90147	7.21824	6.33721	6.50417	6.41746	4.9386	4.76862	5.2339
Nr4a3	52.1	49.49	35.74	638.16	< 1e-07	5.71572	5.5893	5.9005	5.37185	5.64534	5.94405	4.93012	5.81228	4.82024	9.68115	9.23276	9.01448
Scd3	15.66	20.1	42.36	784.99	< 1e-07	3.94981	4.12638	3.90009	3.97694	4.86355	4.20901	5.07691	6.07421	5.19847	8.70536	10.1064	9.98661
C3ar1	1035.69	605.64	489.68	307.54	< 1e-07	9.78897	10.0414	10.0643	9.27121	9.33765	9.21736	9.04327	8.93419	8.92484	8.36631	8.31517	8.03686
B3galt2	2868.52	2950.07	3179.04	1176.81	< 1e-07	11.2872	11.6249	11.5402	11.6291	11.6026	11.4472	11.6913	11.7392	11.5451	10.2697	10.1258	10.1786
Limk2	102.59	105.28	104.11	229.53	< 1e-07	6.57461	6.74474	6.72608	6.81763	6.86726	6.62055	6.68488	6.85609	6.71888	7.83653	7.80975	7.74816
Ly86	693.54	461.41	359.3	217.32	< 1e-07	9.38227	9.37543	9.41893	8.94151	8.83624	8.8586	8.64794	8.42553	8.45771	7.74528	7.87215	7.51756
Slco2b1	634.76	416.61	289.53	287.11	< 1e-07	9.10662	9.20874	9.45111	8.76205	8.83122	8.60218	8.1434	8.25106	8.22575	8.18867	8.04037	8.15369
Acaa1b	107.11	155.67	313.13	536.95	< 1e-07	6.71431	6.67895	6.83765	7.47804	7.35423	7.14536	8.13975	8.526	8.27144	8.74907	8.97859	9.43805
Slc5a6	91.11	555.38	310.67	488.04	< 1e-07	6.26989	6.61156	6.65812	9.13437	8.95033	9.35605	7.9671	8.74363	8.21609	8.9419	8.78604	9.01445
Egln2	168.48	194.86	181.9	381.9	< 1e-07	7.18755	7.37243	7.56504	7.67422	7.62295	7.65116	7.53499	7.61591	7.5166	8.56901	8.62073	8.49033
Agpat9	336.33	1022.05	891.97	1069.77	< 1e-07	8.04764	8.46255	8.55992	10.1672	9.89127	10.0513	9.70382	10.0036	9.77412	10.171	9.94373	10.0836
Ccl9	1844.53	1173.94	853.47	723.23	1e-07	10.7229	10.9034	10.7787	10.358	10.1897	10.1415	9.74655	9.69719	9.85495	9.50794	9.54154	9.4052
Stx17	261.57	306.29	302.87	655.17	1e-07	7.94379	7.97225	8.09788	8.4079	8.31676	8.16301	8.30206	8.37098	8.1297	9.21247	9.43836	9.34341
Mcart1	244.17	371.83	339.11	920.84	1e-07	7.80294	7.94547	7.97117	8.55804	8.60168	8.54795	8.30137	8.68079	8.30964	9.54183	9.99161	9.99185
Lpin1	1481.26	2317.66	1625.71	3794.21	1e-07	10.2921	10.5971	10.5461	11.2659	11.1262	11.2067	10.5605	10.7796	10.7762	11.9654	11.8591	11.7349
Snx10	109.58	252.25	237.84	359.72	1e-07	6.48104	6.72643	7.12943	8.08174	8.15416	7.80403	7.90216	8.02244	7.86938	8.28772	8.45974	8.67106
6030408B16Rik	86.36	84.06	80.32	181.4	1e-07	6.27752	6.58698	6.45743	6.36769	6.6358	6.31928	6.39832	6.32055	6.41708	7.47265	7.38965	7.46204
Tmem120a	337.25	1112.81	823.12	1119.97	1e-07	8.33141	8.27208	8.48314	10.2162	9.996	10.2396	9.72246	9.75351	9.67569	10.4353	9.87983	10.0217
Arhgap20	346.85	87.83	126.77	75.32	1e-07	8.32179	8.28718	8.59736	6.42541	6.99311	6.09497	6.99845	6.94626	7.15679	5.92393	6.44956	5.99938
Hipk3	2206.03	1238.44	1162.05	1081.92	1e-07	10.9804	11.0073	11.0778	10.2894	10.4068	10.2133	10.2628	10.201	10.1456	10.066	10.0813	10.1131
Ttc39c	92.46	148.52	101.78	247.56	1e-07	6.38684	6.67223	6.53882	7.34908	7.32113	7.10904	6.72209	6.7134	6.71713	7.63666	7.99148	8.08487
Prcp	645.82	500.6	413.75	285.29	1e-07	9.28133	9.15351	9.43797	9.00585	9.1098	8.87078	8.75153	8.6512	8.76395	8.08508	8.18561	8.08691
Acacb	313.44	618.87	725.14	1324.43	2e-07	8.32543	8.07805	8.37428	9.39823	9.01991	9.52926	9.50653	9.58359	9.53753	10.2464	10.3823	10.4323
Gpam	642.65	1862.27	1966.34	2626.47	2e-07	9.31946	9.00121	9.54389	10.9902	10.7369	10.9178	11.0643	11.1647	10.7852	11.1579	11.4133	11.4342
Clec4a3	101.91	65.22	53.98	28.77	2e-07	6.60769	6.482	6.93191	6.14543	6.31873	5.77709	5.96915	5.77783	5.63187	4.72799	4.7883	4.84971
Mrap	1105.21	2312.7	2210.01	2990.48	2e-07	9.83511	10.1455	10.1966	11.2395	11.018	11.3502	11.1963	11.057	11.1918	11.4883	11.6595	11.43
Ces2g	140.58	99.28	83.56	63.75	2e-07	6.96577	7.08715	7.32134	6.59884	6.91136	6.55519	6.29388	6.51654	6.48893	5.80317	5.97964	5.84717
Sdc4	358.01	277.48	249.36	625.46	2e-07	8.21795	8.42894	8.68039	8.06596	8.3742	8.01897	7.8944	8.04552	8.06174	9.39632	9.30101	9.14443
Lpar4	312.17	126.3	209.16	59.83	2e-07	8.45212	7.99334	8.31935	6.68131	7.42623	6.95927	7.74756	7.85383	7.64572	5.62523	5.67558	6.0656
Tspan18	437.15	805.61	746.68	375.22	2e-07	8.64113	8.77616	8.74887	9.67044	9.63642	9.72906	9.55442	9.45195	9.7235	8.61545	8.49301	8.48667
Cyp1a1	20.58	46.03	63.87	178.51	2e-07	4.16412	4.44515	4.57253	5.46556	5.36632	5.788	6.22122	6.12469	5.78731	7.44524	6.96684	7.82647
Mc5r	83.67	87.76	124.23	635.82	2e-07	6.52411	6.11014	6.56525	6.84439	6.12235	6.57789	6.91918	7.26574	6.83707	8.98731	9.55269	9.32249
Trim29	34.74	36.9	39.12	87.44	3e-07	5.08686	5.17258	5.18914	5.1716	5.15672	5.34305	5.34753	5.29996	5.32392	6.09326	6.51408	6.41553
Fcer1g	1458.46	866.38	787.44	485.63	3e-07	10.5308	10.4046	10.476	9.98377	9.78668	9.60756	9.82364	9.62008	9.54414	8.96788	9.0128	8.7789
Ell2	345.3	361.64	392.83	767.2	3e-07	8.23395	8.42752	8.52071	8.60005	8.59722	8.40595	8.63899	8.73342	8.56716	9.49719	9.76154	9.44656
Dgat2	1000.98	3362.04	3400.08	2764.14	3e-07	9.95407	9.93323	9.87029	11.9117	11.395	11.9549	11.8932	11.6029	11.7318	11.5285	11.2883	11.3428
Fgf10	223.84	212.5	273.92	92.88	3e-07	7.56979	7.70551	8.04641	7.76385	7.86571	7.68724	8.04497	8.2199	8.1402	6.64775	6.15851	6.47246
Cpt2	323	706.14	736.92	937.83	3e-07	8.10234	8.30319	8.49681	9.58586	9.3659	9.53418	9.57411	9.52724	9.57197	9.79244	9.67792	10.1215
Lipg	19.41	39.16	45.71	98.35	3e-07	4.11787	4.39525	4.41625	5.06895	5.19838	5.64651	5.37321	5.77165	5.52278	6.60213	6.35435	6.58038
Fbxo31	187.41	185.27	201.49	687.59	3e-07	7.39008	7.62418	7.55927	7.58506	7.63244	7.51806	7.47827	7.96299	7.64978	9.00616	9.74869	9.45266
Gde1	474.8	910.58	1035.38	1736.16	3e-07	8.44364	9.06882	9.04437	9.92626	9.81561	9.85851	9.9901	10.2267	9.89913	10.6143	10.8049	10.7474
Zeb2	1741.87	998.88	1276.35	419.55	3e-07	10.691	10.5846	10.8549	10.0219	9.90884	10.0763	10.6595	9.9259	10.5294	8.81662	8.56481	8.73944
Serpina3k	85.58	223.81	136.89	677.45	4e-07	6.19353	6.5603	6.53297	7.81743	7.85494	7.87682	6.55912	7.5566	7.29908	9.12012	9.21698	9.80674
Mycbp2	541.54	291.6	285.21	226.07	4e-07	8.90657	9.0066	9.19892	8.16175	8.36388	8.15178	8.19922	7.99931	8.35267	7.719	7.73276	7.86385
Pdk4	949.72	323.83	462.54	1308.42	4e-07	9.88767	9.68899	9.93483	8.29883	8.25986	8.56496	8.77688	8.80442	9.05828	10.0742	10.3026	10.6583
Aldh4a1	65.02	128.16	163.82	209.42	4e-07	6.04505	5.97149	6.11946	7.20335	6.85876	7.09214	7.349	7.46337	7.38487	7.65503	7.55619	7.759
Fbxo45	434.55	463.45	374.3	179.86	4e-07	8.54288	8.72953	8.88358	8.92915	8.861	8.86271	8.74566	8.29147	8.70229	7.31997	7.45373	7.50682
Echdc1	441.89	1104.22	1562.25	1594.22	4e-07	8.50272	8.65449	9.07102	10.3279	9.85	10.2649	10.526	10.8637	10.5695	10.4683	10.6029	10.7552
Aldh1l1	265.61	455.82	500.75	989.14	4e-07	8.12694	7.81152	8.13967	9.08867	8.61118	8.89284	9.12543	8.93548	8.9453	9.90726	9.9978	9.9251
Pecr	48.48	79.01	122.05	156.38	5e-07	5.51375	5.50953	5.86625	6.49322	6.30079	6.28486	6.84964	7.26589	6.83489	7.04907	7.36865	7.23252
Hsd17b12	407.45	933.1	1216.16	1315.45	5e-07	8.2846	8.69912	8.91072	9.93756	9.7356	10.0606	10.2797	10.3354	10.1924	10.1702	10.3345	10.5484
Map3k6	218.82	196.11	167.69	538.99	5e-07	7.85078	7.64184	7.76615	7.8321	7.46506	7.67319	7.43344	7.49355	7.38138	8.94012	9.23233	8.99457
Nnmt	167.73	367.12	320.95	597.43	5e-07	7.07072	7.28636	7.74763	8.73956	8.56655	8.35693	8.26069	8.48499	8.29262	9.44096	9.1313	9.08329
Star	29.65	80.59	36.28	43.27	5e-07	5.02896	4.7786	4.9471	6.323	6.56673	6.2643	5.03224	5.39139	5.21345	5.41352	5.41049	5.2084
Adrb3	419.56	323.59	317.19	59.61	5e-07	8.75293	8.70922	8.56882	8.73842	8.3371	8.04273	8.49208	8.35699	8.17133	6.19812	5.19491	5.9273
Pnpla7	179.5	135.96	118.66	249.37	6e-07	7.45325	7.48343	7.45036	7.18364	7.15158	7.06111	6.89022	6.98191	6.95172	7.83027	7.98144	7.93063
Csf1r	833.82	590.14	450.05	364.48	6e-07	9.60565	9.57077	9.79227	9.26336	9.2196	9.23192	8.905	8.89129	8.73057	8.64897	8.44688	8.38157
Tmed3	517.81	456.08	411.32	266.29	6e-07	8.87025	8.94337	9.08987	8.75917	9.01175	8.80097	8.61446	8.73912	8.78612	7.98179	8.01558	8.0432
Gpr65	139.9	83.52	59.19	50.14	6e-07	6.95244	7.37586	7.00916	6.41308	6.56467	6.34604	5.79995	5.85298	6.11762	5.50962	5.52617	5.60851
Lama4	916.31	696.31	709.97	467.62	7e-07	9.70841	9.73747	9.91902	9.54015	9.43089	9.43071	9.53993	9.46973	9.50318	8.872	8.77535	8.92648
Ebf1	1695.47	1075.44	1128.28	633.47	7e-07	10.8294	10.5278	10.6992	10.0828	10.143	10.0637	10.1989	10.0801	10.2111	9.48869	9.32599	9.08
Acadl	861.21	1198.73	1452.5	2210.56	7e-07	9.55007	9.72786	9.82986	10.3499	10.2119	10.2053	10.4219	10.6977	10.511	10.8942	11.1754	11.1818
Angpt1	183.85	224.33	247.04	76.43	7e-07	7.12045	7.59304	7.78517	7.78841	7.94852	7.80301	8.12883	7.70911	8.12349	6.2747	6.00505	6.13161
Hpgd	1152.49	575.33	635.96	237.32	7e-07	10.0504	10.24	10.0705	8.9178	9.56573	9.09132	9.44964	9.0526	9.56624	7.98405	7.61107	7.92399
Col6a1	1063.6	764.36	571.59	379.64	8e-07	9.85237	9.98554	10.1792	9.50147	9.82671	9.50179	9.03824	9.12857	9.40382	8.66089	8.3859	8.61711
Nrg4	429.71	1622.23	1123.7	1516.43	9e-07	8.87123	8.37035	8.84799	10.8543	10.5869	10.6635	10.0506	10.5049	9.92919	10.6765	10.5493	10.3653
Cd53	694.37	477.16	360.7	244.66	9e-07	9.34628	9.38003	9.43985	9.0063	8.97013	8.78069	8.72013	8.46778	8.36481	7.68108	8.19734	7.78632
Wdr67	136.48	125.79	145.01	64.19	9e-07	6.80788	7.04331	7.40313	7.0408	7.09769	6.94617	7.08373	7.37849	7.20776	5.97551	5.83343	5.83413
9530008L14Rik	41.92	98.35	145.95	274.89	9e-07	5.42064	5.2025	5.63895	6.76062	6.30492	6.96494	7.04041	7.3635	7.28967	7.6833	8.13541	8.36612
Dlat	126.76	251.17	324.08	394.38	9e-07	6.67856	7.06484	7.18673	8.12179	7.84958	8.07631	8.38543	8.53058	8.18117	8.43379	8.71939	8.67112
Ndufa1	79.89	128.78	161.82	153.62	9e-07	6.10029	6.32794	6.58067	7.15704	7.21169	6.79072	7.39131	7.39263	7.37379	7.07204	7.22491	7.27548
Clec7a	131.93	86.88	71.15	30.71	9e-07	6.87691	7.09492	7.13586	6.45369	6.98159	6.03616	6.20286	6.15536	6.23495	4.59131	5.14007	4.89952
Neurl3	199.72	114.83	100	70.42	9e-07	7.68588	7.70606	7.47578	6.93324	6.98698	6.76908	6.56458	6.79696	6.72206	5.79432	6.11457	6.1548
Fkbp5	384.72	418.01	251.9	1354.73	1e-06	8.22302	8.57053	8.83882	8.86943	8.67093	8.65501	7.58811	8.1032	8.33511	9.97952	10.6261	10.5166
Acsl1	2494.8	5128.18	4415.65	5831.43	1e-06	11.1509	11.4105	11.2651	12.413	12.2406	12.3363	11.9205	12.2939	12.0745	12.5454	12.4766	12.4652
Ankhd1	410.45	150.36	146.02	423.4	1e-06	8.72827	8.82469	8.36945	7.35697	7.26405	7.22453	7.00351	7.55119	7.14909	8.6869	8.6264	8.83091
Rps6ka3	813.38	599.85	659.19	331.88	1e-06	9.49362	9.46712	9.91192	9.21075	9.39254	9.16312	9.54982	9.23037	9.40972	8.37519	8.39095	8.29401
Prelp	3279.31	1988.04	1354.3	739.51	1e-06	11.8431	11.5778	11.6182	11.0698	10.9762	10.8918	10.6593	9.9261	10.7846	9.57896	9.57151	9.39516
Atl2	376.16	432.66	510.25	1321.33	1e-06	8.43714	8.41344	8.68775	8.91775	8.83218	8.60599	9.08006	8.96742	9.02643	9.91431	10.6912	10.3781
Mfsd8	104.57	250.4	257.29	208.75	1.1e-06	6.41683	6.73646	6.97362	8.19567	7.97386	7.84626	8.16292	8.03514	7.92518	7.71353	7.57079	7.65591
Adcy3	79.4	83.54	95.64	213.72	1.1e-06	6.29387	6.1148	6.57053	6.52392	6.42818	6.37362	6.63894	6.61551	6.63342	7.44602	7.62517	7.96948
Pla2g2d	405.32	237.82	151.49	89.1	1.1e-06	8.62421	8.43206	8.80039	7.98617	8.01587	7.7849	7.49158	7.50875	6.87862	6.62725	6.36854	6.11653
Timm10	60.69	118.97	136.42	229.08	1.2e-06	5.66401	5.88923	6.32328	6.92938	6.96115	6.9515	7.29287	6.93264	7.18119	7.71661	8.07451	7.57505
Optn	89.25	130.75	115.92	212.05	1.2e-06	6.45955	6.31844	6.6963	7.15868	7.06477	7.0099	6.83299	7.04906	6.8368	7.68658	7.68164	7.6429
Evi2b	188.94	129.09	110.02	66.73	1.3e-06	7.57514	7.40944	7.61344	7.00278	7.21443	6.96164	7.02457	6.65235	6.81806	6.02941	5.9689	5.82712
Pdhx	88.3	188.38	226.66	294.58	1.3e-06	6.19576	6.39224	6.8488	7.62013	7.4552	7.73809	7.90402	7.994	7.70739	7.96045	8.19403	8.35333
BC034902	1906	1450.19	1958.51	830.93	1.3e-06	10.8509	10.7814	10.8973	10.751	10.4436	10.3756	11.0764	10.8161	11.0221	9.83248	9.74873	9.46445
Atrn	211.18	404.35	488.67	1063.73	1.3e-06	7.49668	7.7173	7.86361	8.77309	8.51267	8.7904	8.86333	9.45396	8.56828	9.86606	10.0865	10.2186
Ntrk2	1361.13	1033.17	979.91	433.74	1.4e-06	10.3827	10.1736	10.5485	10.0482	10.0397	10.0247	10.1227	9.74063	10.0211	9.03803	8.49259	8.73126
Gpr137b-ps	153.17	109.23	102.3	79.88	1.4e-06	7.02192	7.32023	7.38631	6.81248	6.94845	6.70848	6.71293	6.68263	6.78152	6.05192	6.2495	6.3151
Pltp	2024.17	1469.35	1158.58	947.97	1.4e-06	10.9606	10.8973	10.9124	10.5273	10.6559	10.3921	10.0567	10.3148	10.2376	9.95567	9.85772	9.80188
Adamts5	1327.25	524.84	641.59	319.91	1.5e-06	10.3709	10.1953	10.4523	9.06945	9.11058	9.02141	9.68146	8.92002	9.49605	8.53518	8.10787	8.25118
Ezh1	578.08	407.65	374.21	335	1.5e-06	9.03988	9.14439	9.21046	8.67097	8.8422	8.58507	8.51874	8.57673	8.63057	8.28494	8.42488	8.38446
Thrsp	1365.44	3427.82	4299.52	3638.74	1.5e-06	10.3757	10.3247	10.449	11.9885	11.318	12.0878	12.1546	12.0578	11.9832	11.8775	11.7682	11.7753
4931406C07Rik	782.96	1367.43	1475.15	1647.69	1.5e-06	9.47594	9.61737	9.60861	10.4891	10.4059	10.4314	10.6341	10.5935	10.5123	10.4455	10.6471	10.8676
Phf16	211.46	82.08	89.14	68.46	1.6e-06	7.55912	7.70202	7.81992	6.39849	6.81469	6.01024	6.65326	6.58054	6.3519	5.70139	6.17496	6.07396
Chchd10	206.27	478.44	633.22	807.24	1.6e-06	7.60637	7.91697	7.46166	8.75814	8.77128	9.28397	9.38702	9.38714	9.24248	9.61285	9.64151	9.66334
Eepd1	549.88	545.05	411.86	88.83	1.6e-06	9	8.91613	9.25744	9.29618	8.78509	9.31151	8.91907	8.35222	8.84998	6.95774	6.03346	6.09082
Picalm	967.29	1074.57	1013.45	1779.5	1.6e-06	9.82744	9.90041	9.86921	10.0703	10.1009	10.116	9.95407	10.1388	9.93862	10.8131	10.7228	10.7618
Coasy	56.75	128.01	143.7	194.24	1.6e-06	5.55262	5.8516	6.17514	7.12286	6.83462	7.20605	7.25237	7.31835	7.08223	7.48949	7.52835	7.59802
Jup	1366.65	941.94	792.6	744.94	1.6e-06	10.4176	10.3162	10.4324	9.97827	9.94597	9.79901	9.65837	9.61091	9.73966	9.6359	9.4127	9.5285
Cytip	129.17	75.73	50.39	41.76	1.6e-06	6.72364	7.14	7.15189	6.19377	6.32395	6.37133	5.64932	5.69037	5.74821	5.35953	5.50171	5.0102
Oplah	199.65	293.06	267.48	406.66	1.7e-06	7.49714	7.64744	7.70193	8.27887	8.18142	8.23205	8.11604	8.19173	7.9861	8.55069	8.71941	8.70461
Fcgr2b	1009.66	678.21	486.74	440.51	1.7e-06	9.79939	9.98488	9.99868	9.46432	9.57882	9.24817	8.84117	9.09345	8.93743	8.71682	9.00104	8.60268
Ccl6	1538.43	1114.35	765.75	755.84	1.7e-06	10.4703	10.5081	10.6697	10.32	10.129	9.999	9.60642	9.60931	9.64846	9.73912	9.51027	9.38714
Cox8b	47.03	206.86	506.71	465.56	1.9e-06	5.83181	5.14072	5.77366	8.0959	7.14239	8.01161	9.3724	8.99553	8.71609	9.35914	8.49728	8.7305
Scn7a	1616.18	1077.62	1083.15	653.12	1.9e-06	10.4359	10.5776	10.821	10.2096	10.1691	9.90595	10.1489	10.0099	10.1497	9.47939	9.18125	9.3526
Ces1f	278.23	554.16	696.4	752.24	1.9e-06	7.72825	8.08729	8.44861	9.31128	9.30453	8.79667	9.43372	9.53774	9.46815	9.52144	9.50296	9.58262
Rcl1	142.16	323.91	269.97	403.3	1.9e-06	6.80735	7.03991	7.56743	8.4916	8.23803	8.41483	7.98172	8.18836	8.17328	8.52624	8.74112	8.66056
Slc25a33	28.47	55.71	48.04	136.21	1.9e-06	4.32516	5.10253	5.18259	6.13228	5.7668	5.61852	5.54134	5.69932	5.62681	6.94335	7.24611	6.83816
Glrx5	614.14	932.71	940.21	1358.08	2e-06	9.08992	9.25243	9.3056	9.98042	9.763	9.97092	9.841	10.0078	9.86945	10.4114	10.4949	10.2427
Ptpre	93.78	67.78	65.39	46.75	2e-06	6.54056	6.57097	6.54574	6.09314	6.35827	5.9539	6.10922	6.07845	6.03899	5.40879	5.49027	5.45472
Coq9	342.58	508.41	634.45	796	2e-06	8.30824	8.39067	8.45679	9.07608	8.81731	9.1951	9.36305	9.35443	9.31897	9.67148	9.5528	9.63227
Slc7a8	672.91	218.47	211.79	1267.28	2e-06	9.88186	8.99941	9.20036	7.76977	8.00643	7.6383	7.7532	7.82932	7.72419	9.79525	10.825	10.2302
Egfr	569.24	351.55	304.97	269.53	2.1e-06	8.83568	9.15702	9.3117	8.38888	8.7108	8.37197	8.16638	8.25071	8.41542	7.998	8.04699	8.0394
Pdhb	34.05	87.44	128.82	139.43	2.1e-06	4.71432	5.16347	5.50797	6.47824	6.44518	6.60654	7.20996	7.09135	6.87457	6.63019	7.30617	7.21204
Pla2g12a	137.01	195.3	174.92	301.7	2.2e-06	6.91391	7.08137	7.27486	7.66802	7.61634	7.67546	7.38352	7.56958	7.53369	8.1183	8.41044	8.06623
Mbd1	227.98	259.58	202.22	542.33	2.3e-06	7.71251	7.80989	7.90831	8.18869	8.00124	7.98055	7.50535	8.03205	7.57073	9.24367	9.03074	8.94447
Etfdh	669.41	877.83	1137.68	1354.46	2.3e-06	9.1555	9.30188	9.55178	9.89441	9.77127	9.77009	10.1593	10.2083	10.1547	10.245	10.3915	10.5261
Sdccag8	99.49	99.41	81.8	61.34	2.3e-06	6.51192	6.61644	6.79608	6.70951	6.89095	6.46351	6.29482	6.46527	6.43994	5.74464	5.80847	5.89998
Rars2	93.26	140.57	150.18	176.75	2.4e-06	6.28656	6.57549	6.7903	7.18134	7.26401	7.09929	7.18126	7.37908	7.26367	7.28068	7.42502	7.48721
Phospho1	56.31	81.46	111.6	113.12	2.4e-06	5.68101	5.89086	5.97071	6.33311	6.63175	6.22226	6.82854	6.87806	6.85356	6.86879	6.50138	6.79648
Bcat2	356.64	614.99	714.54	1184.97	2.5e-06	8.69059	8.22631	8.41793	9.39316	9.15742	9.33657	9.37583	9.67407	9.50239	10.0518	10.3436	10.2265
Mdh1	1374.24	2063.78	2450.91	3426.81	2.6e-06	10.1925	10.4055	10.5125	11.0515	10.9961	11.0871	11.2752	11.4004	11.2419	11.4655	11.8123	11.8375
Paqr9	37.57	228.31	304.06	137.08	2.7e-06	5.36593	5.25804	5.14532	8.00783	7.31419	8.3671	8.73971	7.96561	8.16947	7.08214	6.72741	7.22256
Sccpdh	359.15	644.26	637.7	843.67	2.8e-06	8.22312	8.49676	8.62208	9.45763	9.42364	9.19348	9.24218	9.51004	9.29506	9.50474	9.80239	9.78993
Cyp2b10	34.07	23.63	39.22	861.82	2.8e-06	4.78606	5.54398	5.0227	4.60201	4.50856	4.58852	5.23237	5.61607	5.13134	7.98491	10.4584	10.6707
Elovl5	653.58	1008.46	1505.68	2097.84	2.8e-06	9.02106	9.40678	9.45387	9.81454	10.0215	10.1982	10.506	10.7279	10.5212	10.6913	11.1179	11.2086
Grpel1	169.29	244.07	291.71	396.27	2.9e-06	7.19383	7.33354	7.61549	8.01674	7.82976	8.07752	8.17281	8.26017	8.21627	8.69198	8.54182	8.62348
Tmed5	491.12	731.78	744.11	1232.12	2.9e-06	8.61174	8.92926	9.15164	9.56332	9.60121	9.4616	9.39548	9.83467	9.49865	10.2526	10.2739	10.2522
Agpat6	379.79	529.13	438.31	699.84	3e-06	8.43297	8.55782	8.5964	9.1524	9.06419	9.02043	8.74234	8.77904	8.88031	9.45227	9.32643	9.54201
Gnb4	231.59	129.45	96.61	74.28	3e-06	7.37192	7.99623	8.09176	6.99247	7.34711	6.84771	6.54189	6.50366	6.89997	5.87803	6.2714	6.15612
C1qa	1487.63	1115.65	771.4	670.74	3.1e-06	10.4774	10.4867	10.5192	10.0951	10.0274	10.3141	9.8084	9.64366	9.43983	9.50771	9.37387	9.24758
Cpxm1	238.99	107.02	76.81	62.19	3.1e-06	7.43624	8.18904	7.98442	6.48968	7.34353	6.52246	6.07086	6.49191	6.36113	5.78679	5.81447	5.90893
C1qb	2003.46	1394.26	1072.55	879.28	3.2e-06	11.0586	10.8002	10.8971	10.5975	10.4336	10.3694	10.1926	10.0815	10.0039	9.92817	9.84756	9.52088
Plcb1	89.12	161.68	136.18	199.72	3.2e-06	6.29639	6.47151	6.68774	7.53132	7.30345	7.30996	7.05397	7.15294	7.19187	7.34511	7.65897	7.75534
Plagl1	550.1	303.08	198.23	92.51	3.2e-06	9.33692	8.85808	9.01417	8.53468	8.28079	8.0187	7.68414	7.77856	7.55525	6.90019	6.47668	5.90857
Gpt2	645.41	1016.46	901.9	1944.05	3.2e-06	9.17816	9.40154	9.27166	10.1857	9.98455	9.86714	9.71166	10.1601	9.66299	10.7406	11.0695	10.9368
Klb	442.32	229.41	648.51	492.51	3.2e-06	8.69491	8.67591	8.85774	7.93968	7.90063	7.80667	9.33297	9.61073	9.17563	8.8192	8.73171	9.24229
Gab2	465.72	281.58	287.74	394.48	3.3e-06	8.67484	8.76452	9.01398	8.06494	8.29936	8.16321	8.17026	8.25873	8.17105	8.61272	8.58116	8.63753
Arhgdib	484.57	390.63	301.61	250.47	3.3e-06	8.84212	8.83438	8.92925	8.7401	8.55312	8.62799	8.3682	8.24447	8.18774	7.89621	7.94741	7.91412
Cdkn1a	404.82	89.9	182.35	444.52	3.3e-06	8.76474	8.55466	8.54239	6.43689	6.5916	6.60562	7.91136	7.8586	6.89415	8.62903	8.94014	8.78967
Gpcpd1	288.62	422.52	406	2813.78	3.3e-06	7.61491	8.55306	8.22799	8.70223	9.08177	8.47338	8.20622	9.50295	8.34607	11.0092	11.766	11.485
Idh3a	393.73	593.43	784.81	742.02	3.3e-06	8.42008	8.532	8.77381	9.37889	9.19973	9.1628	9.7328	9.66131	9.56229	9.3308	9.60676	9.61245
Rnasel	347.85	226.19	186.19	127.87	3.3e-06	8.54351	8.16938	8.5152	7.92444	8.07646	7.57147	7.54178	7.59016	7.63651	6.78421	7.16652	6.79436
Ddit4	320.21	155.36	109.53	776.98	3.3e-06	8.06984	8.65452	8.14164	7.14852	7.25436	7.58253	6.18479	6.78218	7.46425	9.45545	9.82075	9.48317
Gpr81	415.98	774.03	829.22	103.89	3.3e-06	8.94899	8.19133	8.8353	9.76602	9.29659	9.82207	9.90595	9.48727	9.78963	7.19701	5.882	6.67705
Fcrls	281.31	164.01	134.37	48.47	3.4e-06	8.22	7.4502	8.6389	7.41326	7.625	7.15484	7.08734	7.19404	7.07457	5.79069	5.30677	5.35987
Cd86	63.74	46.86	30	28.67	3.4e-06	5.80276	6.01981	6.22842	5.676	5.72871	5.36743	4.85056	4.88709	5.05082	4.63374	4.9926	4.70323
Fermt2	944.07	533.14	667.58	568.21	3.5e-06	9.78208	9.68601	10.0239	9.11018	9.19768	8.94299	9.4614	9.35519	9.43138	9.06331	9.14824	9.19516
Acot5	17.38	17.82	19.76	86.91	3.5e-06	4.1002	4.18417	4.14744	3.99536	4.67281	3.86402	4.05357	4.69299	4.24634	5.71536	6.54881	6.74437
Sesn3	270.44	186.87	162.16	113.07	3.5e-06	8.08489	7.90315	8.15815	7.65773	7.58277	7.53989	7.47301	7.2529	7.44685	6.72304	6.53418	6.90449
Oxnad1	199.57	268.66	267.1	417.2	3.6e-06	7.381	7.55245	7.9045	8.22615	8.08766	8.0026	7.99293	8.15011	8.1492	8.55193	8.69696	8.81111
Dapk1	727.99	303.24	484.79	504.18	3.6e-06	9.45166	9.45159	9.47253	8.22709	8.45792	8.14449	9.01201	9.09872	8.74814	8.71699	9.09651	9.06787
Cd300a	72.07	51.05	43.65	35.64	3.6e-06	6.10892	6.22959	6.21911	5.75419	5.76564	5.60704	5.4491	5.60429	5.40135	5.07238	5.16232	4.99505
Zfp449	161.17	147.16	116.72	58.36	3.6e-06	7.18227	7.1225	7.63769	7.2783	7.61131	6.82524	6.73562	6.85019	7.14849	5.70646	5.79528	5.74746
Tmcc3	447.12	388.33	335.79	784.36	3.6e-06	8.51799	8.73705	9.03161	8.61811	8.55851	8.71453	8.38647	8.31789	8.5412	9.76614	9.4306	9.58529
Pex16	199.53	462.22	507.55	724.87	3.7e-06	7.65531	7.50135	7.68466	8.93988	8.53284	9.19923	9.05642	9.19206	8.79295	9.61103	9.4085	9.44298
Ophn1	398.31	203.02	299.55	200.62	3.7e-06	8.5787	8.54264	8.6636	7.79431	7.90235	7.40482	8.1302	8.38507	8.22823	7.53496	7.48498	7.75385
Mrpl16	60.2	89.46	102.49	120.93	3.7e-06	5.68624	6.03278	6.09744	6.55754	6.53916	6.52411	6.71804	6.74243	6.72071	6.6928	6.84363	6.93294
Tyrobp	229.17	146.02	111.59	96.64	3.8e-06	7.67096	7.84024	7.93326	7.20496	7.50965	6.96247	6.93069	6.81437	6.80702	6.54601	6.67682	6.25518
F13a1	1093.13	860.97	680.72	540.77	3.8e-06	9.80428	10.1331	10.1835	9.85994	9.82256	9.67741	9.35825	9.4631	9.51389	8.88849	9.16251	9.14284
Por	839.84	1390.4	973.08	1467.18	3.9e-06	9.54575	9.72556	9.73206	10.5223	10.4067	10.4701	9.82722	9.98485	10.0564	10.5838	10.4311	10.4502
Bckdhb	279.18	403.35	472.53	586.49	3.9e-06	7.84068	8.11617	8.32886	8.75432	8.63432	8.65973	8.83252	8.99227	8.91426	9.0037	9.33588	9.19947
Chac1	141.44	191.92	95.93	397.61	3.9e-06	6.8956	7.19799	7.3087	7.68878	7.33374	7.89253	6.4121	6.52724	6.97682	8.34262	8.68062	8.83705
Ripk4	25.79	25.24	23.35	44.36	4e-06	4.7071	4.77099	4.67197	4.77563	4.71795	4.51311	4.68252	4.51025	4.50591	5.38137	5.37256	5.37146
Fbxo44	81.11	85.67	102.8	142.69	4e-06	6.25459	6.36599	6.44411	6.49847	6.64045	6.26569	6.57193	6.9068	6.72545	7.01387	7.16049	7.06407
Ccdc19	920.03	855.1	722.13	554.86	4e-06	9.76515	9.78838	9.84331	9.75647	9.89124	9.67624	9.46692	9.59572	9.54557	9.05091	9.15361	9.09667
Slc11a1	366.3	224.01	165.85	148.14	4e-06	8.45819	8.444	8.53424	7.9126	7.82942	7.80519	7.61655	7.39919	7.24763	7.25285	7.25951	6.89696
Ncoa1	487.16	484.06	421.36	752	4.1e-06	8.75393	8.97393	8.93488	8.94438	9.07549	8.81333	8.61159	8.81316	8.81987	9.53779	9.54903	9.52712
Dgat1	451.43	1046.2	983.2	1455.44	4.1e-06	8.45629	9.09921	8.7781	10.1898	9.90111	10.116	9.95635	10.2222	9.7393	10.5304	10.3811	10.5311
Napepld	709.85	730.96	687.64	255.67	4.3e-06	9.61659	9.41534	9.25673	9.4893	9.7132	9.40882	9.6796	9.40377	9.30099	8.24413	7.75585	7.88851
Emp3	1341.48	1100.3	884.28	658.59	4.3e-06	10.4177	10.3726	10.2577	10.1877	10.1346	10.0615	9.90726	9.68392	9.87247	9.4951	9.31445	9.24581
Slc43a1	552.58	678.54	564.32	1656.34	4.4e-06	9.0559	8.97577	9.15972	9.47042	9.44804	9.3693	8.90407	9.63189	8.9546	10.4194	10.7882	10.7369
Cd209a	196.22	99.78	89.22	42.93	4.4e-06	7.35664	7.40015	8.00401	6.59739	7.15973	6.30581	6.30121	6.85421	6.40937	5.39518	5.55732	5.04133
Unc93b1	423.17	302.48	260.51	205.24	4.5e-06	8.65425	8.6274	8.74542	8.33211	8.26417	8.2416	8.08946	8.14005	7.94685	7.74379	7.507	7.62253
Pex5	139.98	252.08	237.45	297.94	4.5e-06	6.81295	7.16291	7.3806	8.08923	8.01287	7.94701	7.83353	8.13446	7.82053	8.17699	8.2112	8.16745
Usp54	166.82	119.21	108.57	367.16	4.6e-06	7.1989	7.48965	7.40836	7.04092	7.14606	6.66026	6.61258	7.15678	6.66165	8.27498	8.9637	8.26417
Kcnj15	139.8	493.8	288.37	352.92	4.6e-06	7.06139	7.40313	6.86996	8.97672	8.84167	9.13121	8.24414	8.13693	8.22582	8.32792	8.27353	8.73615
Dpt	2484.92	1952.24	1588.86	933.05	4.6e-06	11.3423	10.9607	11.4067	11.0614	11.1031	10.7239	10.7537	10.4862	10.8226	9.9321	9.71016	9.9416
Tead1	409.58	339.63	299	799.46	4.8e-06	8.7649	8.50086	8.63697	8.38166	8.58244	8.36072	8.08684	8.60176	8.06821	9.51175	9.70724	9.65937
Hgf	51.36	53.54	63.34	22.5	4.9e-06	5.55152	5.47366	6.12476	5.80563	5.929	5.60855	6.08225	5.77337	6.20887	4.62115	4.27247	4.40461
Klf15	165.79	228.17	217.26	505.99	4.9e-06	7.1456	7.14148	7.77778	8.02942	7.8306	7.77226	7.6582	8.04214	7.71621	9.14008	9.04314	8.74216
Ndn	157.05	135.45	95.44	66.48	5e-06	7.25589	7.37514	7.19106	7.19608	7.20542	6.97203	6.61754	6.42239	6.84802	5.9804	5.7856	6.03382
Col1a2	1375.76	1042.77	667.19	382.48	5.1e-06	10.0751	10.4974	10.519	9.85579	10.3529	9.95834	9.19506	9.35798	9.66843	8.8385	8.26812	8.61195
A530099J19Rik	45.94	25.84	14.65	7.86	5.1e-06	5.67038	5.19977	5.79569	4.90104	4.93738	4.29438	3.8495	4.3247	3.51382	3.38083	2.7531	2.75707
Serpinf1	574.51	441.99	377.08	251.62	5.2e-06	8.99512	9.19829	9.17339	8.67298	9.08	8.67519	8.4216	8.67145	8.66144	8.07447	7.86815	7.86635
Sema5a	352.95	228.02	173.36	183.71	5.2e-06	8.49696	8.25173	8.53608	7.93652	7.94549	7.73445	7.52729	7.32464	7.61173	7.34237	7.5966	7.44576
P2rx7	217.28	170	118.8	110.4	5.2e-06	7.74294	7.76055	7.71049	7.49828	7.46249	7.39761	6.88916	7.05989	6.87269	6.77818	6.53669	6.74126
Cyp51	117.25	349.73	516.47	1324.36	5.3e-06	6.51227	7.05144	7.04447	8.6209	8.07309	8.78669	8.9266	9.54514	8.65029	9.59091	10.8429	10.5694
Slc27a1	1855.71	2548.75	2223.97	4142.43	5.3e-06	10.8287	10.793	10.8188	11.3792	11.2609	11.3532	11.0371	11.4943	11.0112	11.9975	12.0091	12.0062
Hp	6052.77	4994.52	3955.41	3104.35	5.4e-06	12.4934	12.5973	12.6086	12.2739	12.3848	12.2627	11.9943	11.7426	12.1021	11.5751	11.4953	11.5821
Cd300ld	614.35	311.18	257.21	114.9	5.4e-06	9.31101	9.1067	9.25995	8.35911	8.56802	7.997	8.12395	8.24646	7.76133	6.93998	7.1688	6.17341
Cadps2	33.71	48.48	70.49	92.71	5.4e-06	4.78382	5.15705	5.39979	5.57225	5.78412	5.54042	5.97722	6.55751	6.02616	6.35344	6.51866	6.41505
Serpina3b	79.03	156.45	42.03	793.65	5.5e-06	5.92051	6.55083	6.49151	6.82217	7.47973	7.69708	4.50902	6.63759	5.15771	9.55123	9.3676	9.95329
Trp53inp1	315.19	287.58	230.96	2050.8	5.6e-06	7.98853	8.58238	8.22328	7.96251	8.40252	8.25339	7.42563	8.23032	8.01906	10.0936	11.5969	11.2804
Cidea	26.63	68.89	180.93	299.04	5.7e-06	4.6978	4.74214	4.84707	6.06989	5.74887	6.6179	7.6656	7.21666	7.76528	7.18438	8.44352	8.90083
Nudt7	79.21	154.92	193.28	287.03	5.7e-06	6.29122	6.26557	6.40921	7.42348	7.09039	7.48949	7.67786	7.81069	7.42643	7.75131	8.44441	8.17279
Ctsc	1048.33	977.96	849.49	444.36	5.8e-06	9.66624	10.1258	10.1793	10.086	9.97083	9.80587	9.94577	9.70036	9.65636	8.96222	8.70156	8.71156
Ddt	230.88	278.87	379.9	511.99	5.8e-06	7.76809	7.65566	8.05793	8.22714	8.05349	8.20513	8.70157	8.51247	8.57011	9.11367	9.02052	8.84188
Slc22a15	35.83	42.56	44.88	72.64	5.8e-06	5.11113	5.21774	5.25546	5.41414	5.50762	5.39375	5.44616	5.75309	5.3817	5.87969	6.19676	6.11932
Mmp2	394.44	260.94	225.57	153.08	5.9e-06	8.26098	8.71678	8.76711	7.87214	8.26119	8.04641	7.6731	7.87286	8.01865	7.31597	7.07522	7.17876
Scpep1	653.81	581.29	585.22	363.18	5.9e-06	9.21401	9.25544	9.44851	9.21764	9.35566	9.06784	9.17459	9.13751	9.35674	8.5582	8.47315	8.42834
Atad3a	52.9	82.16	95.09	149.77	6e-06	5.32709	5.99792	5.97156	6.48146	6.52681	6.23184	6.49154	6.86039	6.49976	7.05734	7.13202	7.26647
Mt2	3764.18	2699	1957.96	4142.43	6e-06	11.7977	11.9514	11.8825	11.2899	11.5406	11.4132	10.7873	10.9526	11.1642	12.0431	12.0474	11.9018
Sorl1	108.81	272.76	460.58	405.88	6.1e-06	6.60678	6.89987	6.78151	8.25164	7.66624	8.5008	9.15353	8.77249	8.71136	8.82795	8.51944	8.63422
Prc1	21.09	21.11	16.7	11.1	6.1e-06	4.23079	4.55144	4.50067	4.41458	4.54368	4.25408	4.12015	4.16717	3.95804	3.49344	3.44699	3.38567
Dennd2a	74.56	50.09	50.16	130.6	6.1e-06	6.13617	6.10139	6.49434	5.71807	5.90781	5.44247	5.33996	6.0814	5.66388	6.88226	7.15427	6.802
Ccr2	207.11	181.09	153.78	77.09	6.3e-06	7.78963	7.36814	7.85255	7.70457	7.59094	7.32871	7.47549	7.04423	7.42037	6.09378	6.21166	6.16056
Tmem176a	531.78	386.18	298.95	226.85	6.3e-06	8.98686	9.08482	8.96996	8.52031	8.92829	8.41978	8.03877	8.36672	8.3358	7.78592	7.76721	7.77922
Hecw2	37.28	44.07	40.35	87.11	6.5e-06	5.21985	5.13424	5.40216	5.49781	5.45906	5.48815	5.49025	5.25035	5.35894	5.99971	6.56264	6.44851
Lcp1	483.49	363.9	332.58	152.41	6.5e-06	8.71444	8.98891	8.92816	8.34421	8.66072	8.59838	8.68299	8.24503	8.30493	7.43285	6.82489	7.26803
Lhfpl2	369.11	469.2	295.06	74.8	6.5e-06	8.22919	8.55842	8.66715	8.84223	8.8964	8.96888	8.50763	7.64569	8.57399	6.61646	5.5043	6.20415
Ecsit	75.49	112.4	135.68	154.64	6.6e-06	6.13582	6.12176	6.51583	6.85906	6.8584	6.87884	7.13466	7.255	7.01347	7.21566	7.20344	7.19457
Cyth4	305.44	197.04	167.94	104.83	6.7e-06	8.31575	8.20438	8.15534	7.73272	7.64756	7.61612	7.57782	7.4154	7.31696	6.90001	6.43129	6.49526
Ppp2r5a	1054.78	2469.39	2410.55	1751.21	6.7e-06	9.79664	9.93593	10.2366	11.5041	11.251	11.1541	11.3051	11.1899	11.3297	10.4683	10.8231	10.9473
Mical2	100.14	83.77	80.46	163.61	6.8e-06	6.6291	6.54551	6.76873	6.33971	6.5681	6.41981	6.45773	6.16346	6.53098	7.14962	7.39945	7.31114
Col3a1	1167.83	1011.09	717.77	259.58	6.9e-06	9.82657	10.151	10.4308	9.84889	10.2077	9.98881	9.5708	9.16779	9.81655	8.48985	7.56864	7.8912
Cmtm3	1021.95	762.66	616.43	434.14	7.1e-06	9.9032	10.052	9.88322	9.53682	9.78231	9.48319	9.24659	9.30417	9.3466	8.97078	8.74908	8.53834
Uqcrfs1	131.67	187.95	225.24	291.74	7.1e-06	6.93348	6.95778	7.20077	7.63881	7.51769	7.63863	7.82962	8.07001	7.66941	8.10124	8.15576	8.19935
Gda	227.64	480.03	384.74	593.71	7.1e-06	7.42648	7.84203	8.11761	9.04363	8.84494	8.92736	8.59282	8.68099	8.58953	8.91149	9.44711	9.21579
Spg20	195.93	136.43	143.8	98.21	7.3e-06	7.46367	7.41063	7.8732	7.14731	7.21568	7.04388	7.321	7.17822	7.14555	6.42301	6.52507	6.58272
Lass6	514.66	397.65	304.04	247.02	7.3e-06	8.77018	9.07985	9.04623	8.77904	8.79901	8.43307	8.06106	8.36494	8.38799	7.77085	8.0267	7.90208
Lgmn	1064.71	760.84	621.63	445.02	7.3e-06	9.82709	10.2232	9.94995	9.52106	9.75663	9.52652	9.26988	9.47252	9.17447	8.92026	8.78571	8.66696
Prokr1	56.9	44.37	42.87	27.69	7.3e-06	5.71957	5.72763	6.13155	5.38494	5.80488	5.33674	5.43302	5.34748	5.58753	4.68476	4.71812	4.79275
Fitm2	470.93	720.83	694.69	1077.11	7.4e-06	8.52374	8.90751	9.08231	9.652	9.38011	9.53493	9.39867	9.61855	9.42687	9.98617	10.1709	10.0274
Ccbl2	98.67	123.2	135.12	314.55	7.4e-06	6.43104	6.62458	6.83432	7.1157	7.17188	6.69418	6.9017	7.41039	7.06492	7.80569	8.68422	8.29097
Ppara	61.41	84.06	79.49	150.69	7.5e-06	5.8273	6.09152	5.97406	6.47428	6.50817	6.37102	6.2587	6.34081	6.4829	6.76565	7.46499	7.26109
Prpf6	198.27	230.74	226.2	364.15	7.5e-06	7.39447	7.65285	7.76865	7.86407	8.02867	7.75767	7.7392	7.94594	7.89384	8.31425	8.46901	8.70544
Slc25a20	397.49	602.18	790.87	1138.7	7.6e-06	8.19355	8.81272	8.74987	9.31204	9.25971	9.2251	9.60738	9.89653	9.46835	9.93445	10.1823	10.2967
Per2	91.5	160.55	70.72	225.13	7.6e-06	6.54781	6.45286	6.55101	7.62255	7.1979	7.30322	5.82973	6.51067	6.23266	7.56789	8.10817	7.61537
Sfrp5	180.24	45.93	36.97	38.35	7.6e-06	7.65197	7.55393	7.22132	5.50103	6.02313	5.18404	4.97367	5.20981	5.53147	5.63564	4.58455	5.25259
Hlf	69.14	156.64	80.37	149.74	7.7e-06	6.03991	6.2148	6.13085	7.51117	7.26939	7.23651	5.98331	6.57816	6.57482	7.07036	7.33772	7.04385
Fcgr3	573.76	349.04	284.57	268.56	7.7e-06	9.08894	9.00848	9.25848	8.60676	8.50833	8.32879	8.19006	8.31569	8.0388	7.99042	8.27016	7.83555
Slc5a3	414.97	215.75	282.81	79.84	7.8e-06	8.66713	8.32733	8.97714	7.82274	7.72174	7.84206	8.7358	7.69984	8.13154	6.0588	5.97462	6.56022
Fyb	79.7	53.47	43.84	33.68	7.8e-06	6.31626	6.44591	6.19906	5.80742	6.0353	5.51432	5.42977	5.7025	5.34459	5.05701	4.96006	4.97739
Usp2	89.43	201.26	107.7	314.7	7.8e-06	6.19311	6.91375	6.35858	7.78899	7.68789	7.59837	6.37266	7.0746	6.9439	8.05404	8.53122	8.21166
Rhbg	30.32	34.67	39.73	59.94	7.9e-06	4.97073	4.9903	4.87356	5.17017	5.02654	5.19933	5.3519	5.37337	5.316	5.6883	5.72551	5.9491
1700123O20Rik	89.86	104.27	106.13	160.06	8e-06	6.32231	6.49117	6.66443	6.75647	6.79664	6.71021	6.74033	6.90568	6.68463	7.1237	7.37893	7.25558
Slc22a4	164.34	340.88	392.73	566.53	8e-06	7.36785	7.03261	7.61803	8.57225	8.17826	8.60534	8.67421	8.56656	8.70117	8.86037	9.41236	9.10644
Slc25a16	341.11	517.71	522.04	611.94	8e-06	8.18048	8.36014	8.5958	9.09587	9.06169	8.97994	9.01868	9.17309	8.97244	9.14289	9.36236	9.2104
Gys2	41.8	206.94	364.05	681.53	8.1e-06	5.41046	4.79049	6.08836	8.07283	7.12475	8.05442	9.00029	8.66999	7.96116	8.71041	9.63865	9.80536
Sidt2	664.36	661.19	751.39	1238.93	8.2e-06	9.42464	9.22251	9.36736	9.40352	9.40199	9.37192	9.57406	9.75099	9.43102	10.2282	10.2199	10.3406
Slc25a17	347.72	480.17	529.64	596.85	8.2e-06	8.31487	8.32087	8.58463	8.90898	9.01345	8.8801	8.99534	9.18839	9.04189	9.11675	9.19747	9.29361
Mfsd2a	18.03	18.41	18.79	138.92	8.2e-06	4.26841	4.21931	4.10081	4.09563	4.29016	4.22447	4.21372	4.16416	4.38624	5.82474	7.92358	7.3967
Rtn4ip1	50.76	90.99	105.56	92.68	8.2e-06	5.68823	5.6306	5.76204	6.66141	6.44918	6.59982	6.79025	6.68977	6.83005	6.38513	6.3791	6.50791
Amica1	26.51	29.02	23.7	55.32	8.4e-06	4.58112	4.70824	4.99209	4.89088	4.80756	4.90746	4.7133	4.49498	4.5558	5.45522	5.6352	5.96538
Plxnc1	66.33	40.39	35.13	23.55	8.4e-06	5.77602	5.98746	6.47846	5.27085	5.6819	5.15432	5.17914	5.26612	5.04836	4.74075	4.22016	4.53337
Cd52	659.44	433.82	345.79	195.32	8.4e-06	9.36843	9.38147	9.21809	8.78663	8.8568	8.71393	8.75193	8.41343	8.21688	7.90382	7.31068	7.44674
Aspa	119.51	201.79	254.62	125.74	8.6e-06	6.68329	6.8364	7.16544	7.81245	7.79398	7.48112	8.21069	7.75832	8.11243	6.91955	6.91082	6.81174
Emp1	1774.68	1554.6	774.68	464.66	8.6e-06	10.5149	10.8315	10.8579	10.5529	10.6663	10.6467	9.51589	9.25089	10.1192	9.2742	8.69322	8.59554
Mxra8	464.15	327.59	252.92	216.65	8.7e-06	8.76985	8.81792	8.83942	8.20742	8.57774	8.38147	7.80876	8.02696	8.23008	7.7277	7.8145	7.58403
Pik3cg	89.8	82.95	70.56	47.4	8.7e-06	6.34422	6.33472	6.81836	6.3832	6.54061	6.36578	6.27142	6.12194	6.1669	5.45228	5.44708	5.51986
Agphd1	71.6	69.25	59.14	32.88	8.7e-06	6.18932	5.97462	6.39103	6.22663	6.23712	6.0384	5.82458	5.9246	6.03603	4.90988	5.1612	4.82273
Tmem159	1039.25	774.3	645.52	476.63	8.8e-06	10.0555	9.86948	9.98812	9.79809	9.70935	9.36819	9.37849	9.37603	9.35555	8.94315	9.00839	8.72375
Gfra2	125.73	73.38	54.39	35.11	9e-06	7.23647	6.65892	7.01408	6.27	6.60755	5.86546	5.52219	5.87861	6.01585	5.20655	5.06195	4.88017
Ttll1	270.92	219.18	216.84	106.67	9.1e-06	8.20601	7.92784	8.02853	7.83068	7.96665	7.63527	8.02069	7.59135	7.80828	6.76443	6.63555	6.51072
Rgl1	554.49	470.88	439.51	278.4	9.1e-06	9.10562	8.90963	9.1958	8.89527	8.96323	8.84997	8.87629	8.63325	8.9066	8.14758	7.99427	8.0991
Pld4	553.44	345.74	247.49	168.33	9.1e-06	9.26539	8.88525	9.07463	8.60225	8.43969	8.38411	8.13133	8.11517	7.7186	7.59954	7.33979	7.0533
Rad50	221.87	206.92	166.55	122.34	9.2e-06	7.63481	7.63957	8.02572	7.74638	7.95224	7.50197	7.45097	7.40655	7.42662	6.684	6.87618	6.96651
Sh3bgrl	1999.03	1336.51	1252.66	867.44	9.6e-06	10.6681	10.9142	11.0805	10.4466	10.5707	10.2081	10.2978	10.2335	10.4193	9.70547	9.71834	9.81795
Sdhd	777.87	992.25	1182.21	1291.94	9.9e-06	9.4466	9.53972	9.68708	9.98987	9.92244	10.0679	10.2569	10.248	10.199	10.389	10.2256	10.3336
Cisd1	410.49	506.66	650.47	973.54	1.02e-05	8.78675	8.43195	8.6762	9.11387	8.88159	9.04748	9.43514	9.31026	9.39825	9.73433	9.91847	10.1017
Tmem93	340.3	518.43	521.19	609.62	1.02e-05	8.21657	8.47368	8.42785	9.07242	8.95478	9.12478	9.08883	9.07073	9.01475	9.22289	9.21255	9.26908
Dnaja3	159.69	220.6	267.71	326.83	1.02e-05	6.96674	7.29022	7.63763	7.8904	7.87652	7.70548	7.98358	8.24069	8.07839	8.21218	8.34339	8.42573
Cxcl16	258.05	166.97	142.03	87.2	1.04e-05	7.93834	8.12237	7.90339	7.36741	7.84305	7.04495	6.99864	7.28756	7.29092	6.41014	6.06404	6.51149
Insig2	225.96	257.95	254.48	612.02	1.05e-05	7.428	7.77698	8.15599	8.16396	8.30954	7.6437	7.87107	8.23177	7.98102	8.98219	9.35654	9.38154
Dctd	123.63	66.14	76.45	37.36	1.05e-05	7.148	6.65332	7.03333	6.18582	6.27294	5.84558	6.5884	6.18722	6.14789	5.24457	4.89716	5.26412
Hk2	175.63	354.57	309.32	423.84	1.05e-05	7.16603	7.42895	7.70092	8.67937	8.28699	8.54909	8.3889	8.10876	8.39859	8.75841	8.70817	8.70686
Cyp27a1	521.45	291.02	270.58	268.52	1.05e-05	9.0383	8.9227	9.00429	8.18462	8.36361	8.11778	7.97967	7.99533	8.36624	7.95204	8.17279	7.94744
Slamf7	99.83	60.04	41.69	27.46	1.05e-05	6.54598	6.78369	6.59558	6.0184	6.09601	5.76327	5.75226	5.31958	5.17749	5.11794	4.36832	4.6361
Adam23	237.52	187.62	136.63	103.11	1.07e-05	7.63066	8.02419	7.93491	7.48966	7.92216	7.34859	7.01496	6.99881	7.40815	6.48448	6.65814	6.6167
Chrdl1	1215.42	843.81	746.55	405.33	1.08e-05	10.3307	9.85278	10.4456	9.65868	9.86975	9.71394	9.59792	9.34789	9.76849	8.90574	8.40686	8.64915
Tbxas1	119.2	89.63	61.64	43.71	1.08e-05	6.99514	6.63454	7.04843	6.55112	6.58701	6.48407	6.09475	5.92492	5.94064	5.5938	5.32336	5.13555
Gas7	241.43	227.58	188.86	105.94	1.1e-05	7.82166	7.67578	8.17211	7.92754	7.85083	7.84316	7.64982	7.3761	7.80179	6.74251	6.52446	6.60789
Pea15a	849.3	652.04	568.25	382.5	1.1e-05	9.68003	9.57544	9.79251	9.34055	9.58148	9.2053	9.20645	9.02301	9.32234	8.73297	8.39986	8.55683
Txndc11	139.62	175.68	172.88	235.09	1.11e-05	6.9849	7.1532	7.20279	7.48977	7.54068	7.47304	7.39702	7.60199	7.43648	7.78681	7.88856	7.81198
Gys1	453.69	754.47	641.52	810.56	1.11e-05	8.79318	8.71046	8.82789	9.66317	9.442	9.66132	9.3936	9.389	9.29835	9.67383	9.61353	9.65552
Tspan12	1221.79	1326.31	1241.8	704.62	1.11e-05	10.05	10.3768	10.1815	10.4728	10.4537	10.2713	10.2782	10.309	10.3267	9.60515	9.3785	9.36598
Syk	171.64	115.85	91.36	74.5	1.12e-05	7.25831	7.30421	7.63565	6.88516	6.8945	6.94942	6.64044	6.51184	6.54784	6.29262	6.1076	5.91201
Elovl3	6.96	10.49	40.2	524.88	1.14e-05	2.62859	2.84808	2.95563	3.00084	2.94019	4.15634	4.98763	7.13933	3.95671	7.67245	9.62794	9.65747
Prodh	199.26	177.35	225.69	365.75	1.17e-05	7.67883	7.61532	7.56173	7.61797	7.56238	7.34781	7.74928	7.95665	7.86219	8.32981	8.72822	8.43877
Pdk2	898.78	744.66	697.08	1371.62	1.2e-05	9.84565	9.66804	9.78506	9.54463	9.6631	9.50378	9.25894	9.69849	9.4586	10.4176	10.4216	10.3432
Me2	111.83	202.93	183.47	297.4	1.2e-05	6.45342	6.91608	7.04238	7.83917	7.78445	7.48252	7.44107	7.77451	7.47727	7.88053	8.19021	8.47041
2310001A20Rik	531.03	786.25	937.1	1649.97	1.2e-05	8.58595	9.08967	9.34402	9.81949	9.76628	9.35318	9.72368	10.0626	9.92147	10.4046	10.7373	10.8471
Acadvl	375.52	496.16	623.41	744.22	1.21e-05	8.4281	8.3659	8.74038	9.01803	8.8611	9.08464	9.41643	9.31111	9.22292	9.46501	9.47922	9.62609
Aldh3b1	92.42	71.24	55.87	54.34	1.24e-05	6.41678	6.61768	6.56476	6.31881	6.35778	5.9616	5.87845	5.86204	5.79588	5.67581	5.6202	5.66601
Abcg1	242.7	171.85	123.98	173.04	1.26e-05	7.79111	7.72857	8.16833	7.39419	7.65402	7.34565	6.86753	6.9709	7.16452	7.27038	7.33194	7.50109
Pdpr	193.44	248.05	275.55	368.76	1.26e-05	7.27544	7.63815	7.79764	8.01481	7.96452	8.00365	8.10792	8.24396	8.06737	8.42594	8.59173	8.50349
Afg3l2	188.35	253.7	302.38	386.6	1.27e-05	7.22288	7.62607	7.75737	8.072	8.00862	7.9957	8.28511	8.39759	8.10656	8.45462	8.64716	8.62775
Tsc22d3	456.87	345.58	194.86	625.57	1.31e-05	8.71974	8.76831	8.86523	8.64462	8.2068	8.55932	7.63905	7.41642	7.88972	8.91169	9.54636	9.34293
Pmm1	148.3	236.85	320.44	437.95	1.33e-05	6.99836	7.13722	7.46322	8.08878	7.59526	8.12607	8.55307	8.26908	8.25409	8.59925	8.8459	8.83452
Rock2	900.39	707.03	600.45	420.65	1.37e-05	9.61078	9.62246	10.0664	9.60297	9.5495	9.30751	9.28618	9.06979	9.43955	8.63111	8.75272	8.73187
Per3	104.13	256.33	94.25	169.36	1.37e-05	6.53311	6.94301	6.61837	8.17848	7.99402	7.9453	6.17067	6.81557	6.81233	7.14595	7.60473	7.25587
Tmeff1	207.72	147.01	193.2	101.85	1.41e-05	7.3907	7.6207	7.9965	7.2476	7.45388	7.01139	7.77243	7.48554	7.6562	6.35407	6.67729	6.66746
Capg	149.08	101.91	89.74	82.54	1.41e-05	7.02208	7.35422	7.22579	6.62836	6.9137	6.63765	6.48493	6.60643	6.52035	6.34658	6.209	6.21107
Tnip3	42.62	23.92	22.85	16	1.43e-05	5.19784	5.43252	5.7211	4.56685	4.80742	4.42634	4.70693	4.23451	4.64335	4.1985	3.8014	3.87628
Antxr2	490.58	412.95	387.84	243.28	1.44e-05	8.7144	8.81604	9.13612	8.83108	8.84554	8.48206	8.66684	8.4496	8.75891	7.93583	7.82562	7.89027
Mr1	919.09	1077.49	1145.15	491.54	1.45e-05	9.81967	9.75196	9.82168	10.0359	10.2099	10.066	10.3856	10.0671	10.1291	9.22047	8.97545	8.62272
Pppde2	173.92	238.58	231.61	452.16	1.46e-05	7.50441	7.24794	7.50475	8.0493	7.81239	7.96888	7.66861	8.14199	7.8599	8.64217	9.03063	8.76244
Tm6sf1	445.03	299.29	255.71	243.75	1.46e-05	8.67124	8.76166	8.82041	8.30394	8.43311	8.03235	7.98432	8.04322	8.07855	7.63467	8.13016	7.88328
Ppt1	673.24	589.84	536.82	365.29	1.46e-05	9.26711	9.32664	9.44581	9.29137	9.44694	8.94368	9.07169	9.10045	9.1263	8.52407	8.48828	8.46823
Aif1	58.19	56.04	48.74	28.14	1.48e-05	5.78911	5.79643	6.07546	5.88186	5.98994	5.68516	5.56975	5.69191	5.67258	4.9651	4.36639	4.90376
H2-DMb2	194.1	143.23	101.94	71.17	1.49e-05	7.59644	7.62459	7.50816	7.28709	7.39298	6.92724	6.74301	6.83104	6.58443	6.21363	5.64071	6.25071
Hsd17b10	1006.05	832.86	1002.32	1751.72	1.5e-05	9.98393	9.86291	9.90802	9.78561	9.73809	9.67809	9.92157	10.1791	9.87834	10.5701	10.9746	10.7141
---	22.17	21.27	21.42	9.57	1.51e-05	4.31321	4.62918	4.56114	4.41226	4.53627	4.29205	4.76192	4.23551	4.32092	3.46741	3.20066	3.04461
Pex11a	144.89	323.03	391.48	457.26	1.52e-05	7.22844	6.95012	7.32692	8.55538	8.0408	8.54246	8.76669	8.73323	8.41653	8.50901	8.9088	9.03369
C6	442.76	377.67	156.21	121.3	1.54e-05	8.17706	9.31222	8.74904	8.36222	8.95103	8.45541	7.06111	7.40368	7.52847	6.71261	6.65437	7.1298
Nav1	467.24	311.02	274.22	235.86	1.56e-05	8.89349	8.74847	8.80732	8.26381	8.35915	8.35116	8.16822	8.09308	8.13797	7.99087	7.7535	7.77546
Arrdc2	92.76	58.11	58.06	120.63	1.57e-05	6.58471	6.56059	6.46806	5.88425	6.18109	5.66953	5.8356	5.9128	5.95825	6.47014	7.13908	6.87985
Man1c1	398.67	285.68	239.55	196.71	1.57e-05	8.64538	8.44738	8.69153	8.22684	8.33414	8.01106	7.98478	7.93819	7.90231	7.70051	7.61043	7.37575
Dlst	672.35	790.75	941.88	1160.82	1.58e-05	9.27446	9.30198	9.45663	9.70416	9.62171	9.64363	9.95448	10.0396	9.75547	10.1466	10.255	10.1311
Hadha	989.42	1287.66	1605.93	1736.79	1.58e-05	9.72536	9.90767	10.0664	10.4085	10.2131	10.451	10.7356	10.7359	10.5932	10.7445	10.6386	10.8179
Slc37a2	65.83	38.37	34.29	30.07	1.61e-05	5.72119	6.36148	6.09593	5.21754	5.39967	5.23866	5.18593	5.21284	4.98136	4.87153	4.74836	4.90515
Ehhadh	149.38	372.3	571.04	1439.76	1.62e-05	7.0815	6.67678	7.86582	8.77351	8.31783	8.64565	9.18312	9.46241	8.90419	9.66727	10.6083	11.139
Tmem147	284.56	380.99	475.43	424.32	1.63e-05	8.02107	8.04397	8.30796	8.49066	8.67208	8.63916	8.98302	8.88693	8.89462	8.74287	8.66116	8.76099
Uqcr10	325.96	519.72	605.38	782.19	1.64e-05	7.92334	8.46319	8.55112	9.02801	8.92902	9.20711	9.17117	9.43088	9.20624	9.68453	9.5184	9.57615
Thbs1	1244.84	416.44	478.21	278	1.64e-05	10.3832	9.68933	10.6691	8.47409	8.86335	8.8563	8.91288	9.04199	8.83819	8.36811	8.29099	7.61206
Pard6g	45.34	94.2	73.26	45.56	1.64e-05	5.30869	5.55474	5.759	6.85696	6.63895	6.33171	6.01671	6.43549	6.27097	5.51254	5.41652	5.31294
Ndufs2	351.17	422.22	554.58	666.03	1.64e-05	8.21539	8.46706	8.57309	8.84928	8.62396	8.78051	9.08715	9.24898	9.08735	9.2611	9.31948	9.5057
Fmo5	247.82	244.25	205.2	527.84	1.65e-05	8.02522	7.82898	7.93444	8.13446	8.12732	7.632	7.47201	7.90059	7.79333	8.72669	9.09248	9.25406
Col6a6	164.26	117.57	87.63	74.71	1.66e-05	6.98714	7.45249	7.57492	6.8354	7.19224	6.74916	6.33115	6.63235	6.53807	6.30302	6.00811	6.00791
Cfb	845.41	831.09	656.84	440.55	1.67e-05	9.54832	9.58258	9.89026	9.84138	9.74917	9.61204	9.52095	9.23901	9.42238	8.91049	8.55235	8.85679
Top2a	26.93	29.93	23.14	12.69	1.68e-05	4.42686	4.92828	5.00239	4.9835	5.10794	4.69224	4.63473	4.40842	4.61181	3.7121	3.38213	3.801
Ndufa6	404.06	449.33	554.86	683.11	1.69e-05	8.40897	8.58576	8.84093	8.78154	8.94938	8.78068	9.03106	9.22442	9.15721	9.30202	9.48825	9.40746
Retnla	2302.18	1984.36	1406.76	589.94	1.69e-05	11.2325	10.6813	11.5449	11.2752	11.1177	10.5485	10.4535	10.3345	10.7157	9.51372	8.90891	9.16785
Sdpr	1710.46	1575.05	1570.63	2514.96	1.71e-05	10.5571	10.6971	10.832	10.6726	10.6105	10.675	10.7464	10.6006	10.6562	11.3288	11.3685	11.1421
2810055F11Rik	104.53	204.86	165.85	158.48	1.72e-05	6.57905	6.75273	6.7997	7.78337	7.8048	7.56579	7.46753	7.38217	7.41782	6.90538	7.3445	7.46132
Ppa1	369.84	771.8	871.22	1291.49	1.75e-05	8.23181	8.37098	8.85839	9.61303	9.44866	9.78275	9.5046	9.96965	9.91226	9.90264	10.5205	10.4746
Pdpn	416.11	374.25	289.03	211.71	1.75e-05	8.47622	8.67143	8.82747	8.63779	8.74787	8.36262	8.24179	7.9957	8.3737	7.66647	7.58288	7.76671
Mtch2	1175.12	1520.03	1842.19	1924.4	1.76e-05	9.95995	10.1713	10.295	10.7125	10.4685	10.6384	10.9586	10.9217	10.8242	10.9509	10.8789	10.7894
Rab3il1	88.39	77.83	74.84	47.81	1.77e-05	6.38412	6.44794	6.5789	6.34004	6.50322	6.15659	6.2008	6.21605	6.39771	5.66052	5.30265	5.45614
Slmo2	157.57	234.35	297.16	301.58	1.79e-05	6.8965	7.36158	7.57203	7.9738	7.92063	7.84345	8.32225	8.27137	8.13968	8.16477	8.17117	8.27228
Ankrd5	278.66	187.99	138.48	119.19	1.79e-05	7.99348	8.17421	8.11641	7.6921	7.90591	7.18006	6.88921	7.2424	7.3417	6.84839	6.87526	6.67477
Mtss1	351.96	599.04	328.8	597.35	1.82e-05	8.50643	8.43404	8.33349	9.36345	9.18461	9.23248	8.28258	8.33935	8.5226	9.23729	9.38466	9.00917
C2	539.45	475.55	322.32	231.42	1.83e-05	8.70807	9.06669	9.32157	8.89877	9.13384	8.70394	8.33799	8.14807	8.60378	7.93312	7.835	7.65277
Lbp	1105.88	1025.89	823.54	467.71	1.85e-05	10.1225	10.2032	9.83576	9.81761	10.2732	10.011	9.64793	9.65768	9.85213	8.85817	8.79635	8.92683
Ly6e	2036.85	1695.75	1374.46	1054.67	1.87e-05	11.059	11.001	10.7617	10.6994	10.758	10.7802	10.5265	10.4094	10.4468	10.1592	9.98732	10.0008
Cnp	139.77	110.28	93.01	77.06	1.88e-05	6.95484	7.09265	7.30665	6.79117	6.84553	6.87832	6.59607	6.48316	6.70139	6.08059	6.08177	6.28004
Plekho2	165.03	127.31	117.16	88.96	1.88e-05	7.36768	7.34819	7.31774	6.97087	7.22681	6.92232	6.79248	6.96678	7.01125	6.42836	6.27855	6.38686
Aacs	260.35	706.62	790.36	911.54	1.88e-05	7.89656	7.66256	8.43292	9.6279	9.06082	9.80219	9.95931	9.43901	9.5903	9.81158	9.77652	9.84667
Crem	48.97	41.17	50.9	92.5	1.9e-05	5.5685	5.53541	5.82943	5.24105	5.74186	5.21432	5.59039	6.05586	5.50824	6.35142	6.45922	6.4606
Gpd2	251.15	553.01	1128.95	877.56	1.9e-05	7.90302	7.68627	8.25042	9.30851	8.54606	9.6117	10.4158	10.2804	9.83799	9.85121	9.80176	9.63038
Hpd	25.2	17.63	22.84	76.16	1.92e-05	4.95176	4.60669	4.47091	4.39918	3.91807	4.0605	4.4209	4.64877	4.54333	5.53712	6.71937	6.20932
2410066E13Rik	218.48	101.92	89.25	70.94	1.93e-05	7.53116	7.83084	7.85992	6.76471	7.14523	6.23991	6.69803	6.11204	6.78934	5.99804	6.02355	6.06887
Gstt1	1002.43	627.58	696.32	429.6	1.95e-05	10.0214	9.81172	9.92293	9.34698	9.52868	9.08447	9.56692	9.34912	9.51215	8.96382	8.58149	8.67753
Gpd1	592.24	1610.44	2054.45	1749.3	1.95e-05	9.09334	8.91586	9.45826	10.8962	10.165	11.0514	11.3428	11.1184	10.7422	10.818	10.6038	10.8189
C4b	944.56	671.38	441.59	336.23	1.96e-05	9.58905	9.856	10.044	9.36265	9.71676	9.17304	8.73829	8.52541	9.16723	8.52344	8.39564	8.18494
Fmr1	583.79	505.57	341.61	227.68	1.97e-05	8.68842	9.47672	9.2498	9.19855	9.03358	8.80204	8.61359	8.32713	8.39318	7.57374	7.88239	7.88158
Pkdcc	95.74	98.83	86.19	169.95	1.97e-05	6.46651	6.65979	6.6274	6.60013	6.80368	6.62958	6.44183	6.3593	6.65296	7.49597	7.39444	7.14691
Figf	452.1	399.06	289.96	264.95	1.99e-05	8.6788	8.7477	8.88592	8.70261	8.60383	8.69214	8.279	8.12227	8.23375	8.12819	7.94858	7.93457
Pigy	53.29	69.93	85.03	99.18	2e-05	5.8423	5.60645	5.84187	6.27744	6.22858	6.04195	6.41522	6.47774	6.49263	6.54871	6.44507	6.57788
Pmvk	133.22	208.82	348.21	605.67	2.01e-05	6.9194	7.09792	7.12863	7.87727	7.34955	8.0395	8.70665	8.75908	7.96016	9.42088	9.30225	8.98558
Arhgap25	158.84	90.71	90.81	80.89	2.02e-05	7.09129	7.30492	7.48106	6.58179	6.57004	6.53384	6.66326	6.53802	6.4625	6.39574	6.1516	6.11614
Smarca2	585.17	494.22	393.59	332.19	2.02e-05	9.21961	9.09708	9.14262	9.06436	8.90449	8.97079	8.65755	8.52631	8.75792	8.28991	8.39585	8.37507
Tmem14c	222.67	342.32	444.25	404.31	2.03e-05	7.54492	7.80366	7.96262	8.48633	8.38675	8.51222	8.9669	8.68809	8.80587	8.63188	8.47207	8.83017
H2-Aa	4300.31	3428.24	2610.61	1877.23	2.03e-05	12.0339	12.0298	12.1394	11.842	11.8634	11.5499	11.4003	11.3627	11.3684	11.2417	10.5396	10.783
Serpine1	835.96	389.85	77.59	128.04	2.04e-05	9.45812	9.85748	9.63618	7.86185	8.35165	9.75288	6.00738	6.23229	6.7498	7.40451	6.51682	6.81824
Serpine2	337.28	214.35	180.71	138.96	2.07e-05	8.16148	8.40761	8.51622	7.81283	8.0675	7.45068	7.34438	7.40005	7.86656	7.02719	6.92034	7.15222
Ddx58	220.58	237.32	205.22	136.84	2.08e-05	7.53168	7.69976	8.03389	7.92565	7.96092	7.91036	7.78517	7.58412	7.81108	6.96477	7.02334	7.0615
Dbp	167.79	1817.75	355.38	604.25	2.08e-05	7.1574	7.67687	7.29117	10.9819	10.7503	10.8268	7.48539	8.80004	9.21455	9.76427	9.34726	8.59961
Dtx4	362.8	137.7	217.34	125.13	2.09e-05	8.53461	8.3705	8.49628	7.05085	7.46084	6.92817	8.28395	7.55107	7.58358	6.78138	6.78577	7.0571
Abca9	309.62	236.01	181.46	166.38	2.11e-05	8.11859	8.08783	8.51809	8.02826	7.93314	7.80831	7.56117	7.44181	7.64632	7.10499	7.3208	7.49619
Hmbs	112.96	181.33	177.17	179.22	2.12e-05	6.6875	6.78745	6.97881	7.66131	7.49257	7.49844	7.39973	7.64598	7.49841	7.36748	7.44431	7.46241
Ndufs1	315.95	521.12	657.67	686.6	2.14e-05	7.93497	8.18619	8.68434	9.11361	8.96017	9.09064	9.41748	9.43584	9.3489	9.20119	9.44993	9.55304
Pank1	64.82	78.56	87.86	125.16	2.16e-05	5.93956	5.94394	6.24575	6.28897	6.41843	6.35705	6.39041	6.55983	6.58194	6.62159	6.90176	7.11008
Mmgt1	305.73	459.16	580.27	625.49	2.17e-05	7.9577	8.24071	8.47139	8.99396	8.79573	8.82276	9.24348	9.25718	9.12643	9.00136	9.44988	9.3452
Ccr5	79.03	58.96	48.55	22.62	2.18e-05	6.11996	6.38099	6.45655	6.05494	6.02978	5.70844	5.96755	5.23802	5.70071	4.84701	4.33158	4.12402
Agt	2044.1	1467.68	1730.95	3046.61	2.18e-05	11.0775	10.9027	10.8682	10.3852	10.7287	10.4902	10.7287	10.8608	10.8302	11.4618	11.7108	11.4961
Errfi1	857.3	590.12	386.01	1737.63	2.19e-05	9.38245	9.70403	9.98914	8.92479	9.14201	9.65564	8.1085	8.71484	9.02165	10.4922	11.0633	10.6464
Ptprc	229.16	171.56	135.34	96.08	2.19e-05	7.73438	7.8135	7.89999	7.61423	7.40737	7.38015	7.45067	7.06119	6.88887	6.35461	6.56245	6.51833
Abi3bp	939.42	589.29	510.2	381.2	2.2e-05	9.95924	9.68495	9.84166	9.37712	9.42072	8.87165	8.90094	9.14285	9.01575	8.62521	8.69926	8.34682
Cst3	2329.95	1975.31	1764.71	1283.29	2.21e-05	10.9824	11.1869	11.2016	10.922	11.0797	10.9386	10.7557	10.7872	10.9415	10.2585	10.3978	10.2849
Fam117b	253.67	220.59	202.46	343.45	2.21e-05	8.00835	7.8624	8.00777	7.82798	7.85735	7.79465	7.60934	7.7294	7.77942	8.46026	8.39121	8.35346
Myo1f	118.27	82.49	69.48	51.56	2.23e-05	6.80395	6.86564	6.97471	6.48367	6.42924	6.36369	6.36748	6.06293	6.07228	5.75968	5.53525	5.43168
Rab40b	101.7	115.12	110.6	323.1	2.24e-05	6.41218	6.78542	6.82107	7.02315	6.7953	6.8826	6.77908	6.90299	6.83115	7.60755	8.62174	8.69269
D19Wsu162e	304.15	296.7	316.9	571.98	2.26e-05	8.1242	8.30819	8.21791	8.10626	8.36717	8.2972	8.34074	8.30802	8.34477	8.86627	9.39226	9.18112
Clec4a1	181.14	111.57	84.41	60.54	2.27e-05	7.56766	7.26309	7.591	7.0187	7.10344	6.44404	6.41061	6.80122	6.11932	5.78078	5.92622	5.70829
Ppif	116.21	148.2	176.8	251.01	2.27e-05	6.71103	6.85981	6.99982	7.22156	7.2694	7.27962	7.54368	7.75785	7.22319	7.95218	7.97575	7.86315
Usp33	220.07	354.43	296.02	683.99	2.28e-05	7.42596	7.90849	7.91256	8.49751	8.75998	8.23409	7.8426	8.70073	8.1787	9.29948	9.50379	9.40468
Letm1	163.1	264.25	318.95	350.19	2.3e-05	7.12063	7.4152	7.45008	8.08527	7.95926	8.22716	8.47102	8.34951	8.21197	8.59358	8.30654	8.40061
Coq10b	140.3	269.37	222.81	387.57	2.3e-05	6.57646	7.46672	7.3142	8.188	8.17427	7.96244	7.71844	8.02028	7.789	8.63385	8.60218	8.50544
Pak1ip1	108.55	147.11	168.98	203.25	2.3e-05	6.44762	6.86531	6.97372	7.25777	7.27287	7.21298	7.39346	7.48063	7.46231	7.41017	7.6851	7.75406
Gfm1	132.85	214.74	274.06	261.78	2.31e-05	6.67651	7.04942	7.41707	7.82612	7.7393	7.79511	8.17413	8.13051	8.08536	7.75258	8.04155	8.16299
Mgl2	381.01	307.25	232.67	107.73	2.33e-05	8.68081	8.00242	8.91655	8.46172	8.2524	8.19278	7.85921	7.61512	8.23784	6.77414	6.66976	6.51256
Galntl2	224.81	165.13	170.02	454.58	2.36e-05	7.62748	7.85933	7.86284	7.45919	7.27258	7.53621	7.27973	7.57821	7.50689	8.40558	9.27681	8.75608
Slc36a2	325.46	589.61	846.57	882.75	2.37e-05	8.50185	8.0676	8.37329	9.40775	8.86722	9.46202	9.87663	9.80965	9.59908	9.90454	9.68763	9.71087
Trps1	267.26	187.66	200.51	121.31	2.42e-05	7.85775	8.1911	8.05835	7.69242	7.69485	7.39427	7.68551	7.66681	7.72719	6.45332	6.95364	7.09088
Ctsh	553.71	434.86	344.97	259.97	2.47e-05	8.85602	9.14025	9.19426	8.66784	9.14001	8.5503	8.2496	8.56296	8.53562	7.84869	8.09134	7.98035
Anxa5	2384.17	1890.84	2032.88	1209.01	2.47e-05	11.1263	11.0965	11.2888	10.9261	11.0439	10.7803	11.1323	10.802	11.1297	10.3268	10.1013	10.2705
Fst	182.18	112.27	110.04	95.71	2.51e-05	7.41592	7.38475	7.63814	6.91407	6.91028	6.77266	6.80149	6.82605	6.86516	6.68028	6.45205	6.29412
Tmem70	235.16	355.16	444.05	447.48	2.54e-05	7.66348	7.69724	8.18589	8.64641	8.44315	8.45805	8.83914	8.88226	8.7524	8.56768	8.88057	8.91158
Masp1	45.24	65.5	82.73	182.23	2.58e-05	5.64544	5.22602	5.7123	6.25122	5.64603	6.30217	6.45114	6.67914	6.11494	7.17608	7.6346	7.51669
Man2b1	536.49	412.88	358.34	325.73	2.58e-05	8.89128	9.10619	9.06118	8.69239	8.82311	8.64773	8.54458	8.52606	8.45926	8.35302	8.44476	8.17613
Cd68	862.95	503.1	379.53	303.88	2.59e-05	9.63487	9.72553	9.76287	8.88501	8.93593	9.20044	8.82071	8.7268	8.24922	8.51707	8.1213	8.00714
Clec12a	126.06	94.07	68.92	29.39	2.59e-05	6.42922	7.33708	7.1357	6.75515	6.89792	6.15969	6.07113	6.27263	6.11409	5.07079	4.19259	5.14128
Rgs7	39.66	138.61	132.12	178.93	2.61e-05	5.45898	4.58573	5.99934	7.39282	7.12823	6.97414	7.19312	7.08088	7.01212	7.42716	7.28813	7.56256
Prr13	132.69	92.8	104.1	81.28	2.63e-05	6.9175	7.04953	7.15592	6.63027	6.81314	6.31064	6.68141	6.78271	6.78887	6.2821	6.1574	6.249
Fam20a	91.05	100.7	99.25	242.37	2.64e-05	6.4352	6.34915	6.76945	6.80829	6.57684	6.74078	6.24642	7.0061	6.78868	7.55004	8.07639	7.97283
Nhedc2	38.64	22.99	20.31	18.57	2.66e-05	5.34628	5.18189	5.38933	4.67913	4.59508	4.32573	4.54836	4.16251	4.37106	4.32186	4.04429	4.15015
Nt5dc1	127.9	168.4	181.43	223.58	2.68e-05	6.77983	6.9994	7.18934	7.50826	7.52834	7.26895	7.44566	7.60697	7.5995	7.55931	7.95745	7.74426
Tmem176b	1649.46	1199.78	1054.62	842.49	2.68e-05	10.6854	10.6503	10.6037	10.0709	10.4334	10.2607	9.97415	10.0647	10.167	9.81699	9.57622	9.69191
Adam8	96.59	56.4	47.98	50.48	2.71e-05	6.20219	6.86307	6.73877	5.81153	6.02804	5.7422	5.5809	5.58745	5.69959	5.4251	5.69579	5.56705
Lrtm1	27.82	74.26	107.51	142.47	2.71e-05	5.00871	4.88914	4.57478	6.67646	5.77308	6.33745	6.89987	7.18351	6.30462	7.17557	6.77823	7.2584
Cox19	73.35	114.66	146.87	163.8	2.71e-05	6.16995	5.93964	6.5453	7.09605	6.78692	6.79384	7.18541	7.20599	7.33739	7.14017	7.30717	7.41277
Cd48	61.07	48.14	42.48	31.65	2.72e-05	5.91476	5.93725	6.01801	5.75437	5.68261	5.43597	5.58467	5.3636	5.38548	4.81023	4.96289	4.96938
B4galt6	150.08	152.23	123.99	68.12	2.73e-05	7.08622	7.271	7.29009	7.16932	7.62552	7.05725	6.81923	6.88356	7.28946	5.8952	5.72992	6.27496
Dbt	936.72	952.84	1096.96	1620.11	2.73e-05	9.79895	9.69086	9.96412	10.0152	9.8323	9.95815	10.1583	10.1791	10.033	10.4503	10.7687	10.6727
Acad11	680.89	1025.36	945.45	1238.9	2.73e-05	9.26375	9.41552	9.41063	10.1564	9.96687	9.97833	9.87777	9.98291	9.88058	10.189	10.1599	10.4345
Rcn3	478.84	385.98	271.54	218.49	2.73e-05	8.80121	8.79609	8.95467	8.45964	8.79199	8.62306	7.83607	8.09157	8.41947	7.85358	7.61805	7.68101
Ak2	449.91	850.12	714.87	763.92	2.75e-05	8.50413	8.91826	8.9049	9.92562	9.66399	9.71975	9.53031	9.58769	9.43561	9.71904	9.41194	9.55787
Ctss	1059.75	633.21	520.19	469.57	2.75e-05	9.57583	10.1448	10.2789	9.34879	9.38057	9.26063	9.23889	8.96718	8.95655	8.70606	9.02395	8.86212
Lyn	490.93	406.45	344.02	258.94	2.79e-05	8.78964	8.93616	8.95843	8.63228	8.70277	8.75486	8.59034	8.27199	8.50836	7.90123	8.16701	7.85822
Sav1	494.22	496.88	669.58	1160.01	2.8e-05	8.92306	8.7661	9.01708	9.16606	9.0297	8.7509	9.26751	9.83414	9.14536	10.1475	10.2691	10.1235
Lin52	75.64	86.24	73.75	129.61	2.81e-05	6.21222	6.18917	6.36812	6.37397	6.72911	6.34611	6.20472	6.44056	6.09441	6.98674	6.98536	6.81924
Cpt1a	403.2	356.51	286.64	230.35	2.82e-05	8.36444	8.72773	8.74033	8.37633	8.70104	8.45323	8.10837	8.19797	8.28081	7.82037	7.73346	7.85054
Slc3a2	1220.61	749.11	794.41	1668.12	2.83e-05	10.2228	10.2889	10.1097	9.51613	9.77619	9.43173	9.54794	9.99654	9.44361	10.6832	10.7908	10.5271
Dtx3l	371.28	484.26	320.24	232.61	2.85e-05	8.60323	8.30906	8.5904	9.07483	8.86679	8.90234	8.34506	8.27709	8.40902	7.9742	7.70157	7.7769
Cnst	184.19	261.36	245.73	541.1	2.87e-05	7.29738	7.72452	7.48143	8.12036	7.99284	8.08687	7.91421	8.20806	7.81284	8.58604	9.29174	9.28699
1110008F13Rik	538.03	678.44	743.91	1001.16	2.9e-05	9.02545	8.97253	9.08991	9.52129	9.34348	9.44813	9.59692	9.6908	9.4313	9.8647	10.1084	9.90292
Hspa9	1072.2	1412.91	1754.99	1986.59	2.9e-05	9.71825	10.0849	10.2389	10.5167	10.4662	10.4733	10.7964	10.8754	10.8064	10.8031	10.945	11.0826
Chdh	191.61	157.47	154.8	85.95	2.92e-05	7.49673	7.5014	7.65796	7.20382	7.64966	7.144	7.10701	7.17512	7.67099	6.34263	6.18175	6.41113
Bcar3	178.39	359.62	186.33	154.93	2.92e-05	7.36778	7.39661	7.58948	8.57034	8.43291	8.57839	7.64222	7.24671	7.86872	7.2639	7.09468	7.25881
Ccrn4l	104.09	116.07	124.75	174.15	2.93e-05	6.53648	6.79911	6.7703	7.01769	6.96889	6.75275	6.95469	6.99423	7.09647	7.1828	7.46848	7.47563
Inmt	1885.62	608.5	373.25	803.4	2.93e-05	10.5938	10.9381	10.9155	9.24617	9.70818	8.86542	7.91111	9.07784	8.72969	9.32265	9.84303	9.71335
Stard7	191.87	259.38	267.96	332.75	2.94e-05	7.30123	7.54983	7.81798	8.07009	8.03192	8.06961	8.09347	8.12021	8.08699	8.21902	8.44524	8.39121
Adap2	700.4	487.91	268.31	686.83	2.94e-05	9.20579	9.80841	9.20453	8.95912	9.27151	8.63447	7.93014	8.2627	8.11331	9.39548	9.50843	9.31734
Sphk2	102.39	82.79	118.71	168.55	2.94e-05	6.73918	6.56257	6.73857	6.55428	6.43858	6.28967	7.03728	6.92892	6.85787	7.10519	7.49471	7.39385
Ptcd3	103.27	159.46	212.31	211.16	2.95e-05	6.34793	6.69813	7.03301	7.46584	7.48667	7.11824	7.71956	7.92644	7.66958	7.36358	7.84921	7.80591
Hip1	371.52	229.41	192.33	179.5	2.96e-05	8.53056	8.33423	8.63776	7.96957	7.78933	7.88889	7.75264	7.38992	7.76636	7.32527	7.55848	7.40203
Cd84	221.88	147.29	106.96	113.63	2.96e-05	7.50177	7.70085	8.08044	7.36707	7.32753	7.04593	6.88618	6.82566	6.65481	6.82774	6.85336	6.50513
Dhx8	116.23	108.36	116.09	173.67	2.98e-05	6.7076	6.77475	7.09557	6.83951	6.83856	6.75348	6.90651	6.9989	6.8254	7.32036	7.40966	7.40761
Lgals3	1099.42	556.68	520.18	441.38	2.99e-05	9.87757	10.2924	9.97721	9.26276	9.21818	8.97037	9.4012	9.05158	8.74454	8.88033	8.71353	8.74529
Fasn	1330.99	4279.54	5872.07	5443.35	3e-05	10.2697	9.84676	10.8428	12.317	11.3839	12.5215	12.5847	12.4837	12.3296	12.483	12.2895	12.386
Plk3	50.35	59.68	51.43	120.61	3.01e-05	5.52906	5.77324	5.73808	5.85301	5.98147	5.99521	5.55957	6.02368	5.60093	6.38848	7.20645	6.89014
4632428N05Rik	455.67	367.13	301.07	166.14	3.02e-05	8.74073	8.77038	8.84077	8.56499	8.5793	8.51437	8.3668	7.85497	8.56483	7.57311	7.16138	7.20152
Tmem161b	63.34	81.52	85.71	128.98	3.04e-05	5.8723	6.06403	6.08479	6.35283	6.69594	6.14013	6.30206	6.58887	6.51805	6.59166	7.04996	7.15934
Lep	1830.12	1079.09	647.28	20.45	3.08e-05	11.0239	10.1515	11.1597	10.716	9.62366	10.003	10.9717	6.89191	10.345	4.80766	3.94149	4.1573
Mtx2	180.48	253.73	273.25	296.36	3.08e-05	7.23832	7.4781	7.69892	8.05387	8.09343	7.93746	8.10864	8.15521	8.12148	7.96	8.32143	8.25227
Plekha2	304.8	166.76	164.72	130.05	3.1e-05	8.38504	7.87613	8.39052	7.42869	7.48172	7.3665	7.50766	7.21527	7.52109	6.79114	6.89164	7.1207
2010107E04Rik	513.9	673.26	862.03	888.78	3.11e-05	8.67239	9.03799	9.18831	9.46461	9.55491	9.2418	9.71827	9.86992	9.76033	9.7219	9.87005	9.74436
Bnip3	1386.92	1133.26	1055.75	1929.81	3.16e-05	10.471	10.2255	10.5122	10.3196	10.0817	10.1399	9.96997	10.127	10.116	10.6939	10.9588	11.0378
Tlcd2	124.52	597.87	836.1	434.53	3.16e-05	6.95621	6.75098	7.15485	9.31309	8.54479	9.95887	10.1524	9.79894	9.27093	9.12192	8.5183	8.62587
Pik3ap1	130.79	114.01	96.08	67.73	3.16e-05	6.76336	7.21632	7.08324	6.83482	6.96801	6.85296	6.59027	6.78958	6.52257	6.02752	5.80587	6.04897
Sik3	316.64	234.44	278.68	464.26	3.17e-05	8.27174	8.28384	8.27342	7.88415	8.12847	7.70096	8.04458	8.38295	8.02177	8.77486	8.98903	8.79904
Cmah	109.23	111.95	89.59	51.44	3.2e-05	6.66736	6.7282	6.92317	6.90482	6.9956	6.6773	6.57164	6.27397	6.78457	5.56187	5.80743	5.37146
Rg9mtd1	95.04	111.9	147.77	195.13	3.21e-05	6.35696	6.47824	6.89507	7.03913	6.96308	6.58115	7.3643	7.37337	7.03747	7.47309	7.59314	7.57962
Prss53	686.92	523.33	530.45	360.34	3.21e-05	9.31402	9.32007	9.49329	8.92109	9.19699	9.06403	9.02721	9.00309	9.2118	8.58457	8.28464	8.56046
Slc44a1	597.29	506.12	466.22	339.33	3.22e-05	8.93501	9.193	9.39501	9.03027	9.20452	8.78457	8.86666	8.85616	8.96586	8.36837	8.42626	8.36531
Cnnm2	286.41	423.1	415.14	618.94	3.26e-05	8.11963	8.20647	8.07803	8.79764	8.69275	8.76856	8.86678	8.47706	8.81025	9.05526	9.33348	9.37141
Gm16516	22.29	23.16	21.31	13.84	3.28e-05	4.4624	4.52474	4.52223	4.40226	4.79924	4.4488	4.51882	4.40429	4.37846	3.73596	3.83441	3.71254
Ugdh	296.82	366.74	360.25	640.51	3.29e-05	7.92259	8.16102	8.46561	8.59148	8.56601	8.50002	8.39588	8.54522	8.60416	9.61671	9.27627	9.04815
Rpe	249.44	400.67	440.93	400.32	3.3e-05	7.69622	7.96109	8.14265	8.81106	8.57113	8.63965	8.82771	8.80184	8.80554	8.42902	8.76091	8.71418
Lasp1	1351.2	995.73	1027.78	523.32	3.3e-05	10.4322	10.2833	10.4056	9.91984	10.0355	10.0181	10.1976	9.80033	10.1091	9.32536	8.63502	9.09875
Zfp259	174.7	158.81	191.82	305.74	3.3e-05	7.06305	7.52664	7.68306	7.31317	7.42633	7.31695	7.53113	7.75574	7.59314	8.04163	8.42714	8.19303
Anxa1	1182.78	984.85	824.07	575.26	3.35e-05	10.1161	10.0122	10.34	10.0744	9.98944	9.83224	9.81878	9.51249	9.83501	9.05667	9.40385	8.98319
Slc24a6	339.69	206.97	188.96	179.11	3.37e-05	8.43008	8.41362	8.2791	7.84426	7.72	7.62911	7.71767	7.59712	7.51412	7.49523	7.41658	7.36207
Abhd15	172.64	301.75	233.72	392.26	3.37e-05	7.28337	7.44478	7.49285	8.31341	8.04628	8.48211	7.8574	7.89328	7.96672	8.7141	8.72028	8.37831
Pdk1	210	355.4	525.66	525.88	3.4e-05	7.43419	7.72986	7.89012	8.65158	8.13296	8.76363	9.09809	9.20983	8.86855	8.92162	8.99614	9.15827
Hmgcs1	367.37	681.32	1028.51	659.36	3.43e-05	8.11711	8.58525	8.72343	9.35222	9.42577	9.55882	10.0843	9.94879	10.0706	8.89581	9.60435	9.54423
Bmp2	67.48	31.35	27.95	29.72	3.43e-05	5.72084	6.45339	6.10306	5.07498	4.87911	4.99493	5.0111	4.75828	4.69982	4.93439	4.81707	4.72149
Micalcl	30.68	29.86	27.83	46.64	3.43e-05	4.98674	4.94365	4.97129	5.03122	4.83995	4.86561	4.80235	4.82914	4.82459	5.43919	5.29362	5.60547
Lrrc17	154.12	115.42	96.04	68.07	3.5e-05	7.00111	7.10424	7.64355	6.76803	6.99756	6.93573	6.39981	6.63718	6.86954	5.81742	5.91646	6.17833
Klhl5	247.46	204.62	194.16	119.4	3.53e-05	7.83954	7.80005	8.13485	7.73067	7.85462	7.57207	7.77094	7.40739	7.76721	6.97065	6.67158	6.763
Ccdc80	3310.62	2647.23	1929.85	778.73	3.53e-05	11.5872	11.5792	11.8335	11.425	11.3724	11.3793	11.0669	10.6151	11.1692	10.3477	9.08174	9.37215
Fbln5	488.51	397.36	287.14	259.57	3.57e-05	8.94021	8.70628	9.01467	8.46771	8.90527	8.6086	8.01961	8.26511	8.30192	7.95456	7.94182	8.0267
Ranbp9	447.03	432.99	416.37	825.33	3.6e-05	8.53455	8.90961	8.84646	8.89668	8.87819	8.57506	8.53968	9.05731	8.61426	9.67327	9.75839	9.58156
A830018L16Rik	18.37	31.65	40.91	34.45	3.62e-05	4.12855	4.20699	4.34504	5.12985	5.10219	4.78914	5.33038	5.70831	5.12999	5.16427	4.93602	4.97905
Mmp12	473.59	57.24	72.42	23.66	3.69e-05	7.64084	9.23229	9.63334	5.80769	6.91739	4.95068	6.31095	6.67919	5.6793	3.99254	4.54395	5.01092
Slc38a2	553.82	468.48	591.67	1610.87	3.69e-05	8.97662	9.05903	9.17241	8.93663	8.94119	8.8124	9.18347	9.84734	8.68175	10.4315	10.8793	10.5266
Plin5	75.78	89.73	99.28	212.68	3.72e-05	6.1873	6.21494	6.38368	6.50198	6.4529	6.68048	6.71285	6.57303	6.7778	7.12891	7.81831	8.08106
Srgap3	63.63	28.13	31.18	28.79	3.76e-05	6.24833	5.76726	6.01901	4.77238	5.0297	4.69705	4.85754	5.30436	4.79909	4.81895	4.69889	4.82944
Mertk	362.25	262.91	189.3	379.38	3.78e-05	8.41705	8.53531	8.43592	8.26618	8.10277	7.8517	7.31675	7.86433	7.61656	8.45342	8.66545	8.52174
Aifm1	258.19	429.28	544.53	527.24	3.82e-05	7.58545	8.00052	8.34189	8.87678	8.68398	8.76172	9.07618	9.20413	9.05776	8.76252	9.12436	9.19704
Clec4b1	10.94	8.5	8.68	5.52	3.82e-05	3.22419	3.46523	3.71548	3.04202	3.18986	3.0264	3.24479	3.00298	3.14205	2.46302	2.50181	2.40472
Cd300lb	145.12	89.31	74.59	38.41	3.83e-05	7.1583	6.93471	7.41753	6.49119	6.69636	6.40614	6.28895	6.31626	6.20438	5.15974	5.73569	4.66786
Clec10a	160.04	112.66	81.63	79.55	3.86e-05	7.21268	7.18208	7.52387	6.96482	6.88675	6.75844	6.29285	6.59843	6.2959	6.14386	5.92529	6.51393
D14Ertd449e	1329.11	1214.53	1297.37	549.65	3.86e-05	10.2883	10.4913	10.2099	10.1189	10.3686	10.2963	10.6914	10.1333	10.3261	9.38678	8.77225	9.12248
Rnf24	127.99	194.53	272.76	94.86	3.89e-05	6.84572	6.82817	7.31154	7.82409	7.53064	7.58363	8.26697	7.84517	8.25591	6.79608	6.44205	6.15671
Abhd3	100.8	175.45	157.82	165.87	3.95e-05	6.51962	6.72221	6.73152	7.45523	7.56595	7.47603	7.36885	7.34612	7.32795	7.0812	7.23743	7.5939
A530053G22Rik	210.76	183.65	240.03	66.13	3.95e-05	7.43404	7.73604	7.89461	7.68394	7.76453	7.22861	8.11127	7.53912	8.18999	6.49239	5.60361	5.69708
Angptl2	340.53	940	537.85	668.37	3.98e-05	8.32255	8.19832	8.61631	10.0188	9.62856	10.0992	9.16701	8.74554	9.39609	9.55545	9.24515	9.31534
Obfc1	155.01	136.85	122.46	81.6	4.01e-05	7.32209	7.05984	7.40391	7.13171	7.25817	7.04289	7.02361	6.95261	6.98378	6.2935	6.01664	6.39698
Asns	866.7	1003.39	1242.9	1723.92	4.01e-05	9.80027	9.52403	9.82203	10.0636	9.95042	10.0095	10.3534	10.5426	10.0535	10.6509	10.7772	10.7286
Rab3gap1	185.17	212.34	206.21	398.65	4.05e-05	7.14672	7.60681	7.77788	7.78715	7.96528	7.55093	7.49116	7.97687	7.7281	8.36466	8.76354	8.75516
Mthfr	150.34	62.08	77.13	64.5	4.06e-05	7.41336	6.96489	7.27496	5.9787	6.2638	5.78596	6.64171	6.13254	6.17836	5.80484	5.84466	6.01468
Elovl6	111.02	676.15	1601.96	1073.37	4.06e-05	6.66896	6.51986	7.18637	9.74249	8.11794	10.5421	11.1068	10.8499	10.1275	10.1533	10.0565	10.0011
Foxred1	139.41	192.42	237.76	235.56	4.06e-05	6.94461	7.06956	7.32176	7.6469	7.56643	7.68144	7.9617	8.04297	7.79888	7.85049	7.85239	7.79813
P2ry6	211.51	140.8	111.7	77.61	4.06e-05	7.92938	7.59753	7.5904	7.14089	7.14868	7.27048	6.63391	6.96804	6.95428	6.42112	5.96188	6.09183
Pld3	472.16	308.3	307.2	253.66	4.07e-05	8.82322	8.92786	8.75085	8.22287	8.35332	8.35653	8.30548	8.29901	8.26562	8.05597	7.80426	7.97071
Uap1	501.74	671.49	477.01	823.97	4.09e-05	8.69233	8.95063	9.14543	9.452	9.59843	9.20502	8.76198	8.96593	9.05216	9.66396	9.65297	9.70187
Sirpa	427.11	313.6	283.48	192.56	4.15e-05	8.55751	8.80049	8.71755	8.20586	8.43549	8.35684	8.34488	7.97364	8.22631	7.6743	7.3026	7.60522
Gprc5b	317.75	583.09	498.66	391.97	4.19e-05	8.2456	8.19322	8.40112	9.308	9.07398	9.28369	9.01504	8.96633	9.00028	8.78982	8.46265	8.56346
Fbxo21	554.01	903.08	543.4	1193.14	4.2e-05	9.21689	9.11296	8.8957	9.79833	9.91798	9.8216	8.74917	9.21537	9.36717	10.2062	10.1119	10.3182
Dennd2d	255.97	365.16	149.9	175.35	4.22e-05	7.83915	8.1547	7.92938	8.85538	8.3659	8.44537	7.26924	7.29836	7.24655	7.58185	7.46735	7.11922
Dus1l	92.25	112.4	113.4	161.02	4.23e-05	6.3199	6.5279	6.749	6.88466	6.83033	6.8879	6.85403	6.88836	6.88709	7.30174	7.2098	7.27782
H2-Ab1	2735.38	2071.67	1367.92	930.78	4.28e-05	11.4493	11.3628	11.3191	11.1549	11.1688	10.772	10.4639	10.5815	10.3186	10.3686	9.52414	9.64894
Fam114a1	206.32	189.54	158.44	107.44	4.28e-05	7.42537	7.59995	7.95832	7.53994	7.87358	7.39744	7.26357	7.19752	7.59995	6.6736	6.61519	6.65034
Trp53inp2	1313.6	812.85	818.91	504.93	4.28e-05	10.3697	10.2633	10.3475	9.85216	9.57429	9.68854	10.039	9.30965	9.76277	9.09132	9.03951	8.78967
Vopp1	65.6	70.11	68.61	122.28	4.29e-05	5.78938	6.03993	6.35581	6.2002	6.40266	5.96018	6.16432	6.21224	6.06054	6.52196	7.02721	6.99974
1810014F10Rik	27.06	53.43	61	76.03	4.29e-05	4.28425	5.25788	4.81438	5.76921	5.7935	5.75824	6.09892	5.84975	5.95585	6.00244	6.23885	6.17189
Cyb5b	449.49	724.23	1003.64	730.13	4.31e-05	8.55975	8.98568	8.76636	9.52655	9.33005	9.73844	10.0618	10.0035	9.91265	9.68264	9.41081	9.40676
Nus1	276.55	303.11	310.17	467.38	4.32e-05	7.85175	8.09196	8.30564	8.24967	8.32928	8.2624	8.21347	8.45576	8.22545	8.80839	8.78668	8.97331
Cd180	255.33	191.29	139.66	63.67	4.35e-05	7.98704	8.08572	7.84063	7.50349	7.73733	7.621	7.48885	7.11568	6.92694	6.02561	6.3395	5.30988
Carhsp1	372.46	457.63	286.59	267.56	4.38e-05	8.50786	8.47578	8.51715	8.91861	8.91783	8.75538	8.11576	8.23043	8.24057	8.16061	7.83468	8.08088
Sfxn5	100.06	177.97	182.57	154.6	4.43e-05	6.46169	6.64168	6.85364	7.51405	7.54375	7.50539	7.58601	7.41597	7.6761	7.28006	6.95544	7.35493
Nkiras1	44.51	70.64	87.28	82.1	4.44e-05	5.56	5.32967	5.60724	6.03851	6.24177	6.30443	6.4515	6.43196	6.61917	6.08502	6.18537	6.45864
Ace	812.78	584.54	414.66	301.11	4.46e-05	9.2902	9.88626	9.6621	9.05153	9.59323	8.99254	8.48181	8.95777	8.73672	8.26163	8.04586	8.30371
Ankrd27	153.59	121.78	130.41	89.85	4.47e-05	7.23132	7.12394	7.40229	7.01972	7.072	6.84712	7.14295	7.01159	7.06895	6.45101	6.3745	6.30969
Mme	384.33	585.77	801.64	621.71	4.48e-05	8.29586	8.45087	8.87076	9.34309	9.08731	9.25454	9.72769	9.62044	9.69589	9.21224	9.12831	9.45238
5430435G22Rik	257.33	194.61	146	146.71	4.49e-05	7.67707	8.0608	8.19385	7.7667	7.76329	7.39758	7.26139	7.12409	7.31309	7.16974	7.17799	7.02098
Tef	122.97	258.89	126.13	228.28	4.51e-05	6.76693	7.15479	6.88355	8.23633	7.96448	7.96665	6.62861	7.08308	7.34378	7.70421	7.85583	7.79601
Sucnr1	199.47	202.92	227.6	64.67	4.53e-05	7.72042	7.31393	7.81785	7.85733	7.76664	7.48389	7.99817	7.76523	7.84317	6.54305	5.40448	5.76036
Trim8	322.9	302.93	262.35	187.56	4.55e-05	8.33927	8.18892	8.38362	8.34615	8.26064	8.23867	8.11094	7.92837	8.17617	7.4996	7.40702	7.56492
Uqcrq	515.64	697.37	876.42	991.82	4.58e-05	8.92419	8.9867	8.99487	9.41952	9.37759	9.63398	10.001	9.81287	9.60668	10.11	9.83453	9.91731
Cdkn2c	438.23	786.57	959.66	498.51	4.62e-05	8.55042	8.70925	8.93929	10.0227	9.46554	9.47711	10.2015	9.77347	9.82821	9.06702	8.88737	8.89645
Aco2	1444.31	1794.46	2079.08	2418.42	4.66e-05	10.4734	10.3743	10.5143	10.939	10.7063	10.8478	11.1143	11.1626	10.9696	11.1495	11.1988	11.3471
Bckdha	501.83	649.77	769.51	1015.27	4.67e-05	8.97042	8.7298	9.06777	9.52652	9.13882	9.4733	9.65712	9.61506	9.61474	10.1	9.8963	9.97114
Foxo3	207.52	157.09	135.74	219.88	4.68e-05	7.60348	7.7458	7.65232	7.38075	7.43708	7.20415	7.04059	7.30741	7.05235	7.73081	7.81426	7.64265
Nat8l	74.89	283.53	353.87	202.49	4.72e-05	6.66257	5.87725	6.18725	8.29414	7.81478	8.48209	8.7913	8.18396	8.52322	7.96071	7.30153	7.56376
Acss2	195.28	835.7	1650.33	867.74	4.73e-05	7.46736	7.43822	7.8265	10.0131	8.6858	10.6071	11.0569	10.7476	10.3922	10.0671	9.62546	9.57201
Ffar2	117.82	110.75	116.98	31.38	4.76e-05	6.54179	6.94934	7.1341	6.91577	7.00695	6.61164	6.84883	7.05185	6.86078	5.61727	4.18324	4.83118
BC055004	50.32	48.95	41.32	25.85	4.79e-05	5.35541	5.79536	5.92155	5.59062	5.80089	5.54377	5.29594	5.58583	5.3384	4.8493	4.41102	4.6259
Slc9a6	571.68	950.75	856.83	1245.42	4.81e-05	8.87929	9.04294	9.4009	9.95252	9.89771	9.96657	9.72933	9.85097	9.75094	9.93142	10.4595	10.3688
Samhd1	649.57	506.64	394.16	373.34	4.83e-05	9.3671	9.25291	9.2948	9.1846	9.01666	8.84069	8.71854	8.62273	8.61641	8.35051	8.72014	8.51338
Fbxw2	249.57	353.53	329.52	454.11	4.83e-05	7.6553	8.01677	8.12096	8.60049	8.4837	8.43632	8.23999	8.57319	8.34393	8.73206	8.83756	8.87727
Ndufaf4	82.11	159.5	187.93	229.68	4.96e-05	5.80642	6.48444	6.83964	7.46453	7.46385	7.1457	7.52359	7.71589	7.56072	7.7309	8.11177	7.53909
Hnmt	351.49	391.42	371.52	176.98	5.02e-05	8.45926	8.17529	8.63198	8.86421	8.65946	8.40715	8.73451	8.32788	8.63975	7.58498	7.23933	7.39691
Myo19	65.13	111.35	99.51	119.84	5.07e-05	5.97924	6.04048	6.12378	6.8898	6.72197	6.9539	6.72505	6.66355	6.66446	6.68718	6.87278	6.87127
Apobec1	263.22	193.53	175.31	140.53	5.13e-05	7.84771	8.20021	7.99475	7.65097	7.90579	7.33839	7.52744	7.43211	7.547	6.94954	7.14888	7.07536
Cyth1	182.33	198.97	152.06	301.91	5.16e-05	7.37104	7.43947	7.6335	7.88465	7.69153	7.44691	7.18988	7.4758	7.20848	7.92096	8.40725	8.27392
Col1a1	872.27	688	443.39	207.43	5.2e-05	9.44905	9.84018	9.87528	9.13259	9.79846	9.4271	8.60681	8.6552	9.20578	8.11699	7.01992	7.79504
Creb3l1	245.75	149.83	170.62	90.41	5.22e-05	7.95995	7.69045	8.09935	7.19763	7.72701	6.86267	7.51724	7.33977	7.53924	6.61422	6.39778	6.16865
Ankrd9	39.59	42.96	42.65	85.76	5.24e-05	5.35026	5.31944	5.33148	5.43912	5.14726	5.7246	5.46536	5.42237	5.45757	6.32341	6.31524	6.29214
Sash1	468.96	261.85	310.63	306.86	5.28e-05	8.84533	8.69988	8.9267	7.97002	8.264	7.96997	8.46501	8.13543	8.33347	8.11825	8.30553	8.2643
Fam69a	517.01	547.49	517.77	349.05	5.28e-05	8.72282	9.00411	9.19357	9.19001	9.15822	9.03592	9.14132	9.01685	8.98548	8.43135	8.47704	8.37303
Ccl12	56.49	44.26	48.3	24.6	5.29e-05	5.43729	6.00916	6.11363	5.29714	5.76065	5.44908	5.31308	5.67056	5.91272	4.53592	4.60371	4.54546
Spic	28.11	20.36	19.45	15.7	5.3e-05	4.84583	4.91711	4.7634	4.26924	4.63931	4.17212	4.33599	4.315	4.2619	3.9264	3.93948	3.94525
Klhdc7a	304.72	216.64	204.29	69.13	5.3e-05	8.36723	7.91787	8.36349	7.86552	7.62525	7.91826	8.09194	7.01719	8.04718	6.22604	5.80946	5.93674
Mrps31	121.12	152.58	172.97	201.88	5.32e-05	6.70902	6.86852	7.1654	7.32468	7.37671	7.19053	7.47563	7.44137	7.52823	7.4362	7.56775	7.80801
Pgd	695.8	1217.33	1637.66	1235.98	5.33e-05	9.08369	9.63778	9.42679	10.261	10.0662	10.5326	10.9252	10.7553	10.4957	10.3654	10.2692	10.1537
Fndc3b	755.57	514.67	452.84	365.21	5.51e-05	9.52377	9.3952	9.61703	8.94446	9.16283	8.98548	8.86438	8.74117	8.94476	8.81343	8.29074	8.40475
Adora1	166.72	494.13	346.33	316.2	5.52e-05	7.40146	7.41164	7.26949	9.13983	8.69922	9.11382	8.61176	8.21471	8.60083	8.55736	7.98732	8.29054
Coq7	109.28	209.72	266.97	263.41	5.53e-05	6.23878	6.9303	7.14968	7.70154	7.65155	7.92583	8.1512	8.04117	8.09172	7.82896	7.91822	8.24652
Arhgap29	1402.15	1124.69	1149.22	730.82	5.63e-05	10.2452	10.3543	10.6147	10.3218	10.2427	9.92538	10.4197	10.0501	10.141	9.45737	9.56544	9.45828
Nxnl1	37.19	47.6	38.57	75.37	5.63e-05	5.26606	5.20534	5.27789	5.58569	5.57295	5.63147	5.05233	5.57588	5.28604	5.94274	5.97387	6.43889
Tg	11.7	11.48	11.8	16.16	5.66e-05	3.5991	3.56401	3.5306	3.48111	3.47523	3.58914	3.54784	3.59854	3.58211	4.06378	3.90215	3.95918
Ppm1m	376.32	542.86	614.5	670.66	5.67e-05	8.42714	8.42967	8.68439	9.1657	8.91673	9.27526	9.32181	9.31428	9.24153	9.40786	9.31191	9.42574
Ahcyl2	776.07	620.89	718.44	442.85	5.78e-05	9.45	9.44544	9.77976	9.3708	9.26947	9.29794	9.64741	9.40782	9.51014	8.92762	8.62117	8.79572
Mpzl2	115.01	222.03	217.12	816.25	5.88e-05	6.51184	7.42101	6.57682	7.61156	8.28586	7.57757	7.23364	8.39828	7.73588	9.01154	10.006	9.96957
Grb14	112.68	52.89	43.29	34.5	5.91e-05	6.53468	6.9001	6.99697	5.70753	6.36117	5.27597	5.12612	5.29605	5.98845	5.05821	4.81025	5.22807
Tln2	231.46	136.07	128.26	82.99	5.94e-05	7.64937	7.66074	8.17032	7.2913	7.14688	6.96488	7.20275	6.70443	7.22892	6.54348	6.07059	6.16986
Mcf2l	114.68	121.4	107.8	172.26	5.95e-05	6.79268	6.76646	6.96175	7.08605	6.97335	6.87685	6.70747	6.89687	6.79899	7.31915	7.47063	7.30804
Atp6v1d	192.24	274.3	295.89	355.65	5.98e-05	7.29786	7.59027	7.79403	8.18752	8.22862	7.98325	8.0683	8.37205	8.25963	8.1844	8.57654	8.58886
Tst	167.73	307.96	314.97	626.94	5.99e-05	7.66039	7.26989	7.18633	8.10689	8.46512	8.35387	7.93298	8.68157	8.35738	8.86831	9.39227	9.55823
Sh3pxd2b	93.21	58.47	68.34	59.81	6e-05	6.35001	6.46856	6.8307	5.77856	6.20906	5.76501	6.05195	6.2728	6.10002	5.74056	5.83925	5.76913
Nek6	186.38	158.76	142	84.82	6.04e-05	7.37368	7.45565	7.7103	7.22464	7.57746	7.24132	7.3	7.06017	7.21717	6.61079	5.9852	6.28471
Fh1	692.55	850.63	1034.58	1058.33	6.16e-05	9.18711	9.41646	9.53901	9.79284	9.68513	9.8134	10.0452	10.0821	9.9823	9.99273	10.0226	10.1178
Abcd3	384.79	624.9	694.72	781.69	6.17e-05	8.20993	8.67999	8.74566	9.36982	9.31518	9.27767	9.50231	9.48532	9.44097	9.28802	9.67926	9.80394
Pcyt2	107.59	162.1	214.93	214.42	6.17e-05	6.48193	6.82736	6.9439	7.4487	7.18573	7.55336	7.85816	7.78474	7.73151	7.73085	7.73904	7.60174
Ms4a7	64.09	38.79	32.71	21.82	6.19e-05	5.76836	6.34553	5.94344	5.37519	5.80793	4.78402	4.89662	5.24369	5.03279	4.40487	4.39168	4.39555
Rbl1	78.74	86.64	72.15	50.34	6.26e-05	6.09847	6.30533	6.54442	6.55942	6.67522	6.2246	6.22093	6.09785	6.33566	5.39991	5.57452	5.67793
Nckap1l	222.74	159.81	127.45	102.04	6.34e-05	7.56525	7.87959	7.84737	7.34863	7.32196	7.43534	7.27379	6.85273	7.0076	6.72383	6.53356	6.4533
Abcd2	2629.34	3016.4	2752.61	1440.13	6.36e-05	11.2422	11.2776	11.4764	11.6385	11.5472	11.5542	11.5727	11.3666	11.4157	10.8494	10.4155	10.1582
Mrpl22	21.33	41.84	45.73	43.74	6.39e-05	4.48634	4.21481	4.61949	5.64237	5.2184	5.36687	5.38928	5.61624	5.63926	5.54534	5.25002	5.24962
Usp54	115.67	92.82	80.77	228.43	6.4e-05	6.65329	6.97695	6.91419	6.61246	6.79928	6.35289	6.15461	6.73175	6.24164	7.35456	8.34473	7.6583
Nfkbia	806.58	707.7	547.97	1261.96	6.42e-05	9.48147	9.53065	9.82812	9.40331	9.31869	9.7837	8.92416	9.04931	9.41834	10.2181	10.3294	10.3233
Acadsb	753.79	902.47	1122.61	1303.31	6.45e-05	9.41474	9.37889	9.74912	9.97024	9.81537	9.76209	10.1594	10.3027	10.0193	10.2278	10.3525	10.4215
Cxx1c	587.5	488.01	357.78	266.45	6.47e-05	9.39316	9.07459	9.03178	8.94359	9.07654	8.84717	8.58857	8.35947	8.59315	8.2291	7.81128	8.02388
Fign	28.74	21.87	25.64	11.08	6.49e-05	4.91042	4.52589	5.20314	4.46582	4.33309	4.54819	4.91443	4.47666	4.7045	3.28787	3.33001	3.73262
Dclre1c	88.16	59.09	50.9	43.83	6.52e-05	6.44536	6.34802	6.61546	5.98883	6.16293	5.66158	5.61665	5.96467	5.55752	5.24305	5.54995	5.29445
Ttpa	42.9	19.73	24.15	19.57	6.56e-05	5.48668	5.42392	5.41606	4.43668	4.53572	3.96256	4.66547	4.59625	4.58193	3.97019	4.35647	4.42354
Obfc2a	474.15	258.48	506.16	205.08	6.63e-05	8.84437	8.51735	9.13811	8.13011	8.1045	7.92039	8.99558	9.36626	8.67173	7.34443	7.53567	7.97529
Ptpmt1	296.6	376.23	454.94	442.12	6.63e-05	8.06377	8.13003	8.3515	8.68003	8.52924	8.54808	8.91582	8.86698	8.7886	8.85652	8.76615	8.73448
Ttc19	81.38	111.5	116.86	141.24	6.68e-05	6.19754	6.47515	6.411	6.98451	6.92675	6.65793	6.8521	7.05159	6.85071	6.86221	7.18448	7.1573
Pcx	1292.08	2258.83	2434.01	2614.4	6.76e-05	10.1986	10.1517	10.506	11.2778	10.789	11.3704	11.3701	11.4023	11.0539	11.4027	11.2419	11.3316
Tgm3	18.85	35.92	73.52	366.16	6.78e-05	4.27801	4.1149	4.3787	5.12151	4.56507	5.77639	5.96102	7.74643	5.00162	7.89163	8.81017	8.77222
Cav2	680.75	776.09	652.6	398.93	6.8e-05	9.20221	9.36464	9.5168	9.74718	9.60812	9.54979	9.52636	9.20157	9.42193	8.90015	8.53931	8.45556
Krt79	34.22	58.82	54.49	66.37	6.8e-05	5.04306	5.10317	5.24827	5.85949	6.20354	5.72693	5.89712	5.58166	5.94134	5.94842	5.68532	6.1659
Dusp18	151.03	219.16	213.66	371.83	6.85e-05	7.10813	7.2118	7.35544	7.95034	7.83804	7.65658	7.60039	7.83404	7.89363	8.1975	8.33554	8.98589
Bpnt1	264.29	408.14	438.86	377.76	6.92e-05	7.72102	8.10964	8.21654	8.74675	8.85792	8.50747	8.77053	8.81802	8.82766	8.60777	8.54037	8.48074
N6amt1	93.93	141.59	141.89	164.06	6.95e-05	6.36181	6.58954	6.72268	7.31472	7.3929	6.85533	7.18469	7.30829	7.10078	7.32118	7.33075	7.22468
Npr3	2166.45	1119.8	825.23	259.59	7.03e-05	10.9595	10.9307	11.1448	10.2195	9.97898	10.2726	10.4047	8.60637	10.1705	8.5428	7.53085	7.87238
Cd209d	83.85	55.43	55.16	26.66	7.06e-05	5.85131	6.48707	6.88327	5.94718	6.03763	5.54081	5.89166	5.88411	5.70471	4.99611	4.62164	4.38616
Urgcp	89.08	117.09	113.47	160.06	7.08e-05	6.46096	6.30075	6.70572	6.934	6.92369	6.91809	6.76487	7.01663	6.8404	7.2593	7.26246	7.24429
Cachd1	504.57	591.35	518.64	235.04	7.12e-05	9.17477	8.74328	8.88199	9.19665	9.30309	9.22542	9.27749	8.92025	8.95391	8.1675	7.52154	7.80275
Kif23	24.61	24.29	22.23	15.02	7.13e-05	4.59839	4.61184	4.74254	4.70826	4.61692	4.50832	4.54336	4.58437	4.3593	4.00336	3.70603	3.9077
Cd74	3644.58	2482.39	1846.35	1306.89	7.15e-05	12.0286	11.6686	11.7353	11.4799	11.3921	11.0686	10.9491	10.9799	10.8026	10.791	9.93292	10.2989
Tmc7	26.9	26.05	28.42	58.71	7.17e-05	4.61324	4.92445	4.80012	4.55955	5.09877	4.53184	4.66929	5.04304	4.84714	5.39719	5.76481	6.14999
Ces1d	1572.5	1723.28	2290.05	2807.35	7.18e-05	10.3714	10.6558	10.7143	10.8978	10.9044	10.5349	11.1312	11.2108	11.2594	11.4697	11.3722	11.425
Fam20c	140.15	113.84	101.8	60.15	7.28e-05	6.85743	7.1757	7.335	6.64714	7.10275	6.90516	6.60653	6.46142	7.09727	5.61865	5.77777	5.99085
Mlh3	96.75	88.32	97.39	56.07	7.31e-05	6.49236	6.48058	6.83876	6.47978	6.80236	6.24668	6.58517	6.578	6.81573	5.52703	5.62171	5.95105
C1qc	715.53	521.8	398.34	342.19	7.36e-05	9.5401	9.40914	9.36787	9.088	8.94881	9.15105	8.80916	8.7041	8.4712	8.6272	8.34525	8.22344
---	828.57	524.45	542.35	252.78	7.36e-05	9.8621	9.37149	9.71732	9.15757	9.40945	8.58106	9.33264	9.1564	8.84953	7.5591	8.28718	7.94941
Pkp4	286.79	264.99	309.75	432.56	7.41e-05	8.03047	8.17775	8.20115	7.97054	8.25835	8.02333	8.20009	8.27762	8.40429	8.58196	8.70982	8.92145
Palmd	1486.92	1022.89	1019.51	706.86	7.46e-05	10.5483	10.3596	10.5663	10.1169	10.0146	9.93552	10.2136	9.69623	10.1474	9.63676	9.35966	9.36657
Slc39a14	73.29	59.95	67.51	192.54	7.53e-05	6.03339	6.2069	6.41113	5.88448	6.34747	5.64112	6.0412	6.23493	6.09246	6.81607	8.2215	7.54802
Gramd1a	152.35	234.71	177.46	314.55	7.63e-05	7.16717	7.23502	7.31109	7.98687	7.81236	7.95599	7.3688	7.63189	7.54666	7.96753	8.19467	8.64039
Fam120c	184.48	111.51	102.52	80.57	7.67e-05	7.6075	7.25796	7.6396	6.87604	6.95726	6.72817	6.666	6.4879	7.0398	6.05606	6.10188	6.48224
Slc6a12	18.74	21.61	28.71	30.06	7.68e-05	4.22038	4.19815	4.33349	4.50995	4.3161	4.46754	4.91696	4.79049	4.88208	4.97324	4.64976	4.89184
Pex14	145.49	211.22	208.68	268.76	7.82e-05	7.13446	7.13278	7.26134	7.86435	7.65424	7.77183	7.8155	7.78543	7.64326	8.13205	7.98463	7.95772
Psmd6	177.4	262.29	297.69	323.73	7.88e-05	7.04751	7.5082	7.78283	8.14097	8.10232	7.97513	8.19691	8.20847	8.32692	8.1414	8.32583	8.45628
Lactb2	245.74	431.97	567.68	358.04	7.97e-05	7.38265	8.0796	8.25154	8.96259	8.78677	8.60332	9.25258	9.16957	9.12031	8.5721	8.48935	8.33608
Tmx2	123.23	214.58	245.84	184.65	8.09e-05	6.71035	6.89211	7.20986	7.85998	7.81169	7.6752	7.98332	7.76633	8.19363	7.27446	7.36901	7.75938
Dld	492.03	784.52	1028.91	1159.54	8.17e-05	8.44566	8.98506	9.26544	9.7495	9.62836	9.56678	9.95625	10.1477	10.0008	9.84783	10.258	10.3753
Galm	399.49	372.94	404.47	225.53	8.18e-05	8.64561	8.58469	8.57516	8.62715	8.61286	8.48883	8.72075	8.72854	8.61716	7.85437	7.48333	7.94669
Ifi30	684.25	387.49	310.27	249.15	8.2e-05	9.12619	9.62916	9.32874	8.4242	8.73689	8.71306	8.63038	8.16586	8.15282	8.21735	7.6273	7.90672
Btc	124.55	52.99	53.65	32.16	8.22e-05	6.51947	7.30355	7.0337	5.61118	5.96885	5.71018	5.6454	6.17889	5.55284	5.47254	4.52157	4.76717
Vcam1	201.56	177.1	95.84	133.54	8.22e-05	7.56698	7.6976	7.61293	7.51952	7.79199	7.19881	6.22445	6.92453	6.7421	6.93931	6.93558	7.04784
Echs1	652.32	913.84	1050.36	1019.9	8.23e-05	9.1544	9.2639	9.47241	10.0176	9.74049	9.8431	9.99076	10.193	10.0046	10.0852	10.0105	9.9001
Sh3pxd2a	555.36	300.89	445.91	330.86	8.27e-05	9.04965	8.94939	9.22215	8.26056	8.48051	8.04656	8.97351	8.86352	8.66394	8.47216	8.1469	8.42125
Pxmp2	177.32	257.23	322.98	478.27	8.3e-05	7.58999	7.1346	7.62044	8.25239	7.7175	8.18247	8.39062	8.39943	8.26934	8.7308	8.90864	9.01854
Creb3l2	310.79	246.62	219.71	152.49	8.4e-05	8.28683	8.25277	8.20635	7.86247	8.36822	7.69905	7.67206	7.82922	7.95493	6.99268	7.21442	7.3387
Apoc3	85.62	80.76	129.12	666.21	8.53e-05	6.52422	6.61411	6.12163	5.99155	6.76623	6.37927	6.57687	7.64107	6.96058	8.05645	10.0762	9.90814
Ppp1r1a	256.02	352.52	511.45	683.23	8.53e-05	8.28243	7.67312	7.98034	8.75043	8.27213	8.48941	9.00572	9.2288	8.83227	9.53988	9.31328	9.35739
Ubac1	72.36	121.64	129.01	147.16	8.53e-05	5.94695	6.18825	6.46132	7.16165	6.92188	6.85407	7.10306	7.19405	6.88559	6.90985	7.39022	7.07893
Pex3	927.56	1419.9	1339.77	1643.76	8.58e-05	9.59547	9.85551	9.95571	10.5751	10.4664	10.4208	10.2643	10.6158	10.3635	10.5614	10.7728	10.61
Qsox1	332.87	400.52	478.19	687.82	8.71e-05	8.29972	8.26309	8.47002	8.56169	8.52767	8.95249	8.88024	8.82365	9.08632	9.4184	9.29457	9.53617
Nr1d2	195.61	671.66	335.17	668.52	8.72e-05	6.96601	7.78153	8.01115	9.47472	9.44472	9.32514	7.78633	8.62346	8.83087	9.52676	9.55574	9.03367
Thbd	1065.55	595.16	481.86	403.04	8.76e-05	9.95992	9.89977	10.1669	9.15896	9.46345	9.10832	8.89554	8.9506	8.97138	9.07967	8.7099	8.12765
Mtap	99.96	111.35	122.11	71.63	8.78e-05	6.61879	6.48636	6.83323	6.92398	6.91262	6.72417	7.01683	6.90443	7.0236	6.08526	6.12678	5.91702
Pmepa1	726	1282.75	642.77	1185.63	8.78e-05	9.32488	9.60477	9.43495	10.3475	10.2936	10.4247	9.02668	9.36194	9.66982	10.4167	10.0304	10.1553
Slc25a1	885.56	1751.86	2350.04	1984.56	8.88e-05	9.65982	9.57336	9.99387	11.0106	10.2997	11.1671	11.2905	11.4785	10.9953	10.9986	10.868	10.9379
Dhrs7	266.37	604.09	701.16	472.45	8.89e-05	7.5795	8.30513	8.17776	9.36345	9.13065	9.32334	9.68196	9.41796	9.37501	9.26637	8.72094	8.65167
Aff2	111.02	66.13	58.75	72.53	8.99e-05	6.50599	6.84153	7.03354	6.09757	6.365	5.84141	5.61121	6.01502	6.12042	5.86096	6.13636	6.18994
C2cd2l	116.1	329.96	246.17	344.36	9.17e-05	6.82828	6.82715	6.91136	8.57593	8.12572	8.52149	7.92983	8.43412	7.55217	8.59492	8.11331	8.50783
Scd2	492.41	1302.78	2031.36	822.62	9.23e-05	8.48106	9.54119	8.66817	10.136	10.1253	10.8412	11.3251	10.9781	10.8143	9.89416	9.60526	9.52338
Gpr157	60.85	76.3	52.63	113.28	9.32e-05	5.82763	5.99306	6.03065	6.2371	6.22752	6.46251	5.61998	5.6625	5.98328	6.89486	6.78913	6.49371
Cry1	76.74	71.55	59.95	117.8	9.5e-05	6.18707	6.27946	6.37103	6.33085	6.13768	6.17254	6.00643	6.13188	5.72932	6.58821	6.89639	6.87158
Gpr156	39.57	29.94	24.71	23.11	9.58e-05	5.0713	5.40845	5.5294	4.95505	4.8479	4.93561	4.69002	4.56836	4.6855	4.6085	4.28833	4.52142
Leprel1	253.56	158.85	148.07	117.89	9.78e-05	8.22194	7.74229	7.92256	7.16704	7.5728	7.30635	7.23051	7.31977	7.21597	6.85836	6.8292	6.66144
Sult1e1	676.9	435.4	138.63	88.99	9.79e-05	8.67319	9.61637	9.76268	8.64584	9.32262	8.42257	6.11306	7.65725	7.67988	5.65194	7.00445	6.50346
Lilrb4	1635.07	1000.42	774.68	622.65	0.0001004	10.4826	10.6613	10.7583	10.0573	10.0903	9.81114	9.7888	9.78015	9.33531	9.04554	9.75173	8.9878
Ccbl1	77.65	96.58	130.29	137.97	0.0001011	6.13919	6.3516	6.3947	6.53717	6.60537	6.79546	6.99919	7.27548	6.94971	7.00528	7.0423	7.03598
Ston1	87.33	46.76	60.18	85.08	0.0001017	6.4835	6.17611	6.72177	5.51444	5.78828	5.44482	6.08542	5.80016	5.97049	6.06996	6.42798	6.40236
Coq3	111.74	173.93	192.47	213.09	0.0001017	6.70691	6.74073	6.96208	7.61323	7.3533	7.51495	7.59656	7.76017	7.53628	7.4011	7.75396	7.9013
Col5a2	159.94	153.88	110.06	72.92	0.0001025	7.04901	7.12178	7.74029	7.26699	7.40062	7.2542	6.92693	6.48301	7.09738	6.14981	5.99659	6.06494
D16Ertd472e	64.15	77.03	86.9	193.25	0.0001026	5.5671	6.02246	6.51324	6.29638	6.43806	6.22839	6.31479	6.96598	6.17688	7.28384	7.91414	7.41136
Clock	867.12	490.3	836.07	617.19	0.0001028	9.7291	9.60613	9.82289	8.86427	9.07234	8.95926	9.83061	9.68734	9.70842	8.9252	9.33038	9.48757
Dera	110.01	160.54	167.6	180.87	0.0001029	6.59802	6.79988	6.9391	7.40689	7.34686	7.37176	7.38839	7.59224	7.31974	7.37836	7.34743	7.59149
Riok2	101.51	156.07	123.65	226.69	0.0001029	6.36261	6.72231	6.9211	7.38973	7.5193	7.07176	6.86759	7.26713	6.86944	7.45452	8.16116	7.71226
Sesn1	390.5	253.89	252.86	554.32	0.0001037	8.43157	8.54334	8.71532	8.06866	8.27553	7.72351	7.98419	8.04794	8.03121	8.55724	9.37437	9.32673
Anxa2	1124.26	1021.03	884.24	385.42	0.0001041	10.1057	9.94712	10.1974	9.91191	9.99208	10.2016	9.96184	9.40813	10.0832	9.00229	8.07647	8.66064
Ptpn14	394.88	382.81	355.38	216.41	0.0001042	8.64329	8.49433	8.61517	8.60447	8.55733	8.66465	8.62322	8.40863	8.45705	7.76538	7.90317	7.44847
Cd59a	1763.13	1518.13	1515.1	996.13	0.0001051	10.7902	10.5526	10.8264	10.7483	10.6391	10.3586	10.7032	10.4178	10.7243	10.0191	9.8605	9.99124
D9Ertd402e	92.25	109.77	142.55	163.83	0.0001066	6.37764	6.50849	6.70823	6.94942	6.72676	6.82756	7.25345	7.27353	7.09591	7.11437	7.48227	7.26593
Aldh9a1	359.35	452.41	504.95	535.55	0.0001076	8.36564	8.38932	8.60094	8.93281	8.77666	8.84452	8.95073	9.09282	8.98198	9.00322	9.09938	9.05158
Sh3bgrl3	1191.79	670.65	578.46	437.22	0.0001079	10.2657	10.1308	10.135	9.43177	9.24915	9.60364	9.44893	9.07512	9.1261	9.22081	8.42786	8.64043
Alox5ap	407.45	276.4	212.24	225.37	0.0001089	8.7543	8.45451	8.67103	8.1378	8.11494	8.19921	7.8779	7.67214	7.77711	7.70624	8.02502	7.5632
Foxo1	625.42	589.73	526.85	923.75	0.0001091	9.35946	9.1217	9.26592	9.30599	9.12144	9.28828	9.12812	8.95021	9.14146	9.82166	9.95756	9.71898
Dok2	144.71	100.99	87.91	53.03	0.0001097	7.44265	6.72333	7.32878	6.96181	6.66704	6.5148	6.62668	6.4014	6.49674	5.63954	5.54466	5.67035
Samm50	383.14	378.46	490.09	607.31	0.0001099	8.59702	8.41292	8.61979	8.6528	8.62757	8.50972	8.95415	9.13366	8.79859	9.10622	9.29996	9.27875
Cdh11	313.24	258.72	181.15	133.63	0.0001101	7.98606	8.26273	8.52736	8.16976	8.44029	7.53071	7.67046	7.54425	7.4275	6.74861	7.20547	7.00243
Acsm3	347.85	500.7	818.43	1440.03	0.0001113	8.5433	7.86008	8.80701	9.08143	8.65752	9.27033	9.45164	10.0408	9.6456	9.99122	10.8402	10.5488
Lcp2	234.96	161.62	139.16	93.33	0.0001119	8.06553	7.75954	7.73231	7.42879	7.33085	7.40039	7.4765	7.10446	6.93687	6.51214	6.47161	6.32441
Lsm1	169.88	251.33	270.43	257.73	0.000112	7.25166	7.28606	7.62171	8.0234	8.09993	7.91514	8.00602	8.2844	8.04625	7.98735	8.08055	7.84608
Pde8a	169.44	219.94	249.84	282.29	0.0001122	7.20493	7.39892	7.54891	7.81847	7.86107	7.78992	7.86879	8.24866	7.87587	8.012	8.13176	8.16488
Olfr672	16.99	12.91	19.66	23.62	0.0001125	4.34709	3.98964	3.99603	3.65992	3.80945	3.6027	4.24641	4.30937	4.40529	4.6062	4.35258	4.55519
Maob	618.56	583.78	541.48	389.59	0.0001131	9.05514	9.14368	9.45345	9.31205	9.15036	9.19839	9.093	9.17552	9.05632	8.43872	8.74441	8.58616
Sfpi1	380.18	229.09	215.74	164.14	0.0001132	8.65027	8.53808	8.4047	8.00202	7.84113	7.79958	7.83252	7.83433	7.72209	7.58345	7.28035	7.01753
Mrps35	102.24	127.03	150.15	189.4	0.0001135	6.2891	6.65466	7.09272	7.06601	7.1477	6.90652	7.13697	7.32566	7.3557	7.38504	7.56416	7.57663
Lrrc39	76.87	88.12	121.18	31.38	0.0001139	6.16414	6.11484	6.57314	6.71803	6.20781	6.64179	7.40333	6.75979	6.76051	5.3579	4.71123	4.6042
Zwint	132.87	172.86	186.98	256.2	0.000114	6.86523	7.07025	7.19571	7.58504	7.26867	7.60217	7.55166	7.59767	7.63178	7.8701	7.97335	8.01945
Lgals9	1484.79	1042.67	939.67	640.17	0.0001153	10.6896	10.3358	10.484	10.135	9.88771	10.1767	10.0529	9.80755	9.85175	9.57335	9.40034	8.96004
Edem1	331.8	345.45	309.84	194.82	0.0001154	8.27333	8.23965	8.50726	8.57228	8.51384	8.30719	8.51278	8.05798	8.35091	7.64159	7.45123	7.54699
Rsu1	2202.47	1703.45	1727.03	1277.95	0.000116	11.2157	10.8181	11.1121	10.7757	10.7651	10.7412	10.9123	10.6117	10.9047	10.3735	10.2691	10.2724
Gpr77	140.59	83.79	79.79	63.56	0.0001167	7.30837	7.11495	6.94592	6.36442	6.55894	6.40695	6.36381	6.50817	6.23629	5.83602	5.64477	6.12131
Cpne2	733.37	557.02	564.55	261.71	0.0001169	9.6817	9.30074	9.43754	9.24216	9.2021	9.01736	9.39205	8.98245	9.15725	8.50725	7.73065	7.75997
Acadm	1351.63	1641.52	1905.47	2373.02	0.0001171	10.0616	10.3598	10.579	10.6797	10.6375	10.7965	10.9449	10.9767	10.9506	11.0826	11.1661	11.3312
Dse	152.52	161.36	140.5	85.8	0.0001171	7.10316	6.99094	7.61504	7.42946	7.39765	7.30874	7.31865	6.99435	7.22273	6.21102	6.26855	6.4546
Fras1	71.22	59.48	39.78	41.16	0.0001177	6.11602	6.04656	6.36326	6.11991	6.07599	5.63923	5.52431	5.22802	5.27859	5.3403	5.30519	5.17104
Supv3l1	103.56	147.68	150.44	151.85	0.0001181	6.51252	6.72262	6.86006	7.36605	7.21607	7.18009	7.21619	7.3517	7.26735	7.14545	7.16571	7.21169
Apcdd1	236.57	323.2	254.98	109.94	0.0001186	7.40542	7.86141	8.28555	8.53819	8.37146	8.22415	7.89597	8.04752	8.15221	7.07626	6.14329	6.80279
Ddr2	627.2	551.23	455.39	331.48	0.000119	8.95946	9.17548	9.57762	9.10433	9.22661	9.07154	8.77665	8.72293	9.0679	8.45786	8.22395	8.37039
Prr5l	81.12	63.29	67.52	37.02	0.00012	6.33362	6.21183	6.5119	6.22784	6.0908	5.79043	5.8556	6.04149	6.46726	5.30624	4.89403	5.1662
Rdh13	76.97	90.85	113.7	137.85	0.0001206	6.01879	6.34986	6.48843	6.63905	6.57676	6.47426	6.99106	6.94569	6.70467	6.91647	7.21692	6.95088
Fbxo22	376.98	340.95	346.62	230.13	0.000121	8.32587	8.49292	8.71352	8.46658	8.59403	8.27139	8.55391	8.37525	8.4556	7.66883	8.03449	7.68192
Anxa4	722.99	567.05	555.82	374.13	0.0001213	9.35616	9.38847	9.59887	9.08574	9.51721	8.89294	9.12926	9.08372	9.23535	8.43022	8.45353	8.71723
Ifi27l2a	2631.31	2537.07	1838.27	1440.09	0.0001228	11.3969	11.1421	11.4157	11.3216	11.4244	11.2408	10.9711	10.664	11.0319	10.699	10.4904	10.2314
Fstl1	905.04	932.6	768.79	388.88	0.0001235	9.62958	9.63309	10.0602	9.86952	9.94621	9.86877	9.42154	9.33891	10.0997	8.808	8.32044	8.66443
Mrc1	775.47	628.31	492.34	390.57	0.0001238	9.24386	9.55131	9.84389	9.30485	9.40276	9.25052	8.99114	8.8925	9.03359	8.36223	8.49013	8.91905
Sar1b	567.7	733.54	842.73	906.15	0.0001242	8.93504	9.12661	9.24638	9.59411	9.5973	9.4451	9.71197	9.78317	9.75858	9.59059	9.88991	9.965
Decr1	771.55	1057.08	1213.98	1198.05	0.0001246	9.35697	9.55726	9.71583	10.0843	9.94396	10.2106	10.3816	10.2	10.2472	10.2051	10.139	10.3157
Gbe1	337.83	621.15	825.99	734.61	0.0001247	8.14952	8.23254	8.70007	9.47736	8.94962	9.52955	9.90862	9.8493	9.42467	9.38578	9.65962	9.47206
Vmn1r183	31.73	16.58	28.23	16.84	0.0001265	4.65451	5.18511	5.23606	4.1229	3.94684	4.04743	4.90968	5.00262	4.60854	3.83186	4.08804	4.18465
Mrpl50	144.44	206.61	217.24	234.3	0.0001268	6.95507	7.05823	7.473	7.70576	7.73431	7.7638	7.72789	7.8558	7.82001	7.84268	7.9045	7.73186
Scara5	353.59	209.03	207.7	221	0.0001275	8.1022	8.48951	8.67297	7.67805	7.8474	7.72799	7.64433	7.59715	7.98603	7.68584	7.74674	7.78257
Dnajc15	199.61	306.77	369.24	385.44	0.0001275	7.52237	7.49999	7.81062	8.55405	8.48184	7.83994	8.59988	8.47204	8.60386	8.56241	8.43643	8.72656
Ebf2	282.23	223.71	201.86	140.25	0.0001281	8.22452	7.90807	8.19303	7.93876	7.90889	7.68191	7.71386	7.54436	7.84002	7.18725	7.1426	6.83163
Niacr1	246.02	585.55	511.57	119.47	0.0001282	7.39799	7.93914	8.37562	9.22887	9.11781	9.33909	8.84544	9.13557	9.10004	7.76866	6.04824	6.58492
Pex13	341.17	476.57	476.1	543.16	0.0001287	8.18406	8.37777	8.57811	9.0396	8.86266	8.87921	8.84707	9.00408	8.92371	8.91368	9.18085	9.11073
Peg3	740.37	170.54	293.86	310.77	0.0001302	9.37535	9.56875	9.48996	7.412	8.12689	6.79303	7.8251	8.55622	8.29533	7.67076	8.65757	8.39982
Sema4a	246.22	185.68	148.92	127.18	0.0001311	8.10052	7.79073	7.86955	7.59018	7.785	7.34205	7.18271	7.39655	7.21121	7.04598	6.75616	6.88385
Erlin1	190.41	160.87	164.19	117.07	0.0001314	7.29362	7.51631	7.82355	7.47475	7.52946	7.10507	7.32314	7.3971	7.49114	6.74999	6.84003	6.72857
Orm2	44.25	65.36	88.02	118.71	0.0001318	5.10574	5.54726	5.87676	6.3614	5.7581	6.09212	6.55547	6.59205	6.38325	6.9329	6.76188	6.68713
Tusc5	1504.56	2434.56	1732.23	880.09	0.0001323	10.445	10.4858	10.6209	11.3443	11.1118	11.3526	10.8238	10.4003	11.1555	10.2099	9.45138	9.65483
Npas2	203.08	53.92	142.91	70.77	0.0001327	8.05395	7.20807	7.68117	5.46415	6.43515	5.50039	7.49843	7.42135	6.71932	5.74424	5.97364	6.36166
Pno1	136.86	198.46	252.81	213.87	0.0001327	6.79955	7.07708	7.38885	7.81408	7.54021	7.67116	7.88569	8.13539	8.03862	7.52998	7.76212	7.77536
P2ry13	37.77	64.3	52.59	32.18	0.0001337	5.16319	5.08483	5.58414	6.18652	6.19197	5.80349	5.89932	5.70514	5.66221	5.08291	4.64667	5.0621
Hsd17b7	66.39	71.6	97.61	116.47	0.0001338	5.86212	6.06465	6.30753	6.19788	6.36052	6.08138	6.78237	6.54005	6.65759	6.92802	6.82409	6.54288
Pcdhb18	14.41	20.08	25.17	19.49	0.0001346	3.71865	4.06922	3.80953	4.2934	4.45196	4.25663	4.7565	4.77931	4.49403	4.25668	4.21101	4.22486
Osbpl11	579.52	518.91	488.99	807.68	0.0001351	9.01436	9.10752	9.27568	9.16507	9.0517	8.92557	8.88421	9.19551	8.79197	9.71716	9.60665	9.60366
Hist1h2ab	50.64	37.68	21.66	10.16	0.0001357	5.68874	5.64638	5.73478	5.56869	5.13619	5.06482	4.93958	4.65173	3.76191	3.14695	2.804	4.03864
Adck3	157.83	180.88	195.6	271.41	0.0001385	7.20498	7.31418	7.33977	7.55019	7.5365	7.54211	7.58564	7.85946	7.51554	8.02201	7.93251	8.17581
Havcr2	30.61	25.72	19.27	17.86	0.0001385	4.98449	4.82878	5.09337	4.67874	4.56283	4.80768	4.40064	4.3386	4.11498	4.19496	4.00141	4.15957
Hist1h2bb	12.03	9.56	7.18	5.46	0.0001387	3.57369	3.80107	3.44206	3.04703	3.64323	3.08467	2.804	2.88936	2.86824	2.27467	2.5463	2.49527
Sdr42e1	52.48	95.37	90.66	176.3	0.0001393	5.74655	5.38499	6.08797	6.5309	6.47603	6.89216	6.70175	6.5279	6.42499	6.84566	7.63053	7.70349
Serpina3n	3386.13	3018.14	2356.88	1873.83	0.0001398	11.7812	11.6879	11.6754	11.6435	11.4754	11.65	11.4242	11.055	11.2032	11.1608	10.6503	10.7582
Ccdc85a	35.2	51.56	45.3	70.43	0.0001407	5.18726	5.07486	5.2511	5.72144	5.65293	5.77416	5.50265	5.31397	5.78769	5.77428	6.16195	6.12904
Tmem97	31.89	50.84	59.17	65.68	0.0001412	4.97246	4.79488	5.3221	5.5526	5.73406	5.80698	5.88589	5.78742	6.1063	5.66228	6.02746	6.08286
Gpr180	196.12	254.7	271.36	363.03	0.0001417	7.56293	7.46842	7.72753	8.07407	7.90465	8.13778	8.15244	8.08951	8.10859	8.59564	8.33073	8.5271
Hn1l	243.14	186.09	184.46	103.57	0.0001437	7.80307	7.87542	8.01538	7.30741	8.13124	7.26182	7.43158	7.47422	7.81597	6.56392	6.47504	6.73182
Ssu72	80.39	95.58	107.91	118.64	0.0001439	6.2208	6.34872	6.4608	6.53474	6.73225	6.628	6.78006	6.80423	6.81602	6.67294	6.77287	6.9436
Thbs2	491.22	116.8	127.32	199.9	0.0001451	8.99304	8.67838	9.02092	6.92521	6.9095	6.93443	7.07411	6.63169	7.40735	8.45085	7.16835	7.17185
Parp9	221.04	336.61	225.46	177.7	0.0001454	7.64448	7.57003	8.07262	8.6317	8.36041	8.3182	7.72273	7.80607	8.04069	7.44253	7.4817	7.31952
Fam115a	422.85	523.89	443.65	313.23	0.0001457	8.50349	8.728	8.81826	9.20398	8.95913	9.02828	8.95306	8.65524	8.84549	8.28602	8.21753	8.29473
Med14	583.97	407.44	395.24	367.07	0.0001463	9.27692	9.02266	9.15863	8.68272	8.86905	8.5417	8.64146	8.67045	8.66449	8.40591	8.51204	8.59028
Tmem48	191.53	308.58	279.17	193.09	0.0001475	7.39488	7.52467	7.73781	8.40342	8.30094	8.21652	8.17113	7.98829	8.30903	7.71044	7.39424	7.49207
Mfng	216.54	661.56	374.54	300.71	0.0001492	7.88145	7.46253	7.86348	9.64422	9.12325	9.45004	8.6614	8.33599	8.73423	8.662	7.83517	8.12478
Cgrrf1	108.44	156.58	151.53	198.28	0.0001497	6.62634	6.74443	6.90973	7.47425	7.44067	7.08846	7.22802	7.44862	7.18331	7.26969	7.83691	7.61279
Arrb1	537.42	372.95	401.26	294.36	0.0001505	9.00064	8.94687	9.13196	8.36517	8.78782	8.55568	8.66925	8.49213	8.85014	8.22382	8.05557	8.22735
Pdha1	1146.8	1855.42	2321.86	2507.94	0.0001506	9.89885	9.97459	10.4777	11.0278	10.508	11.1626	11.299	11.4095	10.9859	11.2574	11.2481	11.2948
Oxtr	67.01	226.09	172.45	44.83	0.000151	5.63716	6.28592	6.358	7.7713	7.36846	8.492	8.04126	6.90316	7.49245	5.81948	5.11219	5.19544
Nr1h3	398.38	537.96	504.85	654.45	0.0001515	8.61087	8.46105	8.70028	9.25296	9.0364	9.02211	8.92554	9.12967	8.96283	9.38252	9.2531	9.3942
Cbr2	1189.8	935.39	817.18	636.18	0.0001518	10.1901	10.1944	10.1187	9.98245	9.80343	9.94284	9.82348	9.85291	9.45699	9.46752	9.18088	9.25436
Serpinb8	111.98	99.09	85.05	54.82	0.0001521	6.76328	6.55883	7.09622	6.74953	6.75754	6.54391	6.53104	6.35681	6.50546	5.41396	5.97504	5.65213
1810035L17Rik	113.68	152.69	183.32	191.64	0.0001525	6.43447	6.91251	7.13212	7.3695	7.42364	7.09748	7.45254	7.56082	7.68363	7.45183	7.59474	7.51832
Kdr	498.41	537.04	679.21	806.85	0.0001559	8.78402	9.06979	8.89645	8.89205	9.25371	9.15768	9.35486	9.50631	9.46551	9.63786	9.61068	9.66964
Prmt2	147.78	100.04	114.93	76.75	0.0001567	7.21925	7.11615	7.26072	6.65135	6.92578	6.52807	7.11893	6.70838	6.84814	6.24374	5.95552	6.23356
Olfml1	170.39	202.06	186.31	100.69	0.0001578	7.30824	7.19386	7.6688	7.7351	7.70155	7.665	7.779	7.24326	7.75316	6.37393	6.59675	6.67291
Cav1	5007.11	5171.56	4634.04	3114.53	0.0001582	12.2665	12.3514	12.3512	12.3503	12.2804	12.359	12.2253	12.0113	12.2429	11.8913	11.4296	11.4206
Eci1	562.49	700.41	806.86	911.18	0.0001589	9.01634	8.95348	9.30281	9.53289	9.39422	9.51108	9.66242	9.78649	9.62459	9.67896	9.8678	9.92441
Pgp	191.29	244.45	279.96	325.73	0.0001596	7.35007	7.61642	7.69143	7.94737	7.88546	8.09662	8.20344	8.22009	8.05971	8.19385	8.42366	8.33482
Lum	547.56	378.13	325.79	190.73	0.0001606	8.71579	9.16189	9.27268	8.46639	9.11372	8.18855	8.06699	8.28062	8.77639	7.35926	7.59453	7.59212
Mafb	353.6	270.75	193.4	170.61	0.0001611	8.64035	8.29665	8.3614	8.15459	7.96975	8.25049	7.5047	7.82606	7.58616	7.48148	7.25938	7.32016
Ccnd2	1080.31	1586.23	1680.51	1887.41	0.0001618	9.92114	9.93446	10.217	10.8249	10.3591	10.7972	10.9068	10.6475	10.7504	10.8174	10.816	10.9446
Fam134b	62.34	49.77	46.86	330.55	0.0001618	5.89458	6.18362	5.86494	5.39656	6.79873	4.86272	4.75281	6.3064	5.75047	7.61708	8.61629	8.78366
Slc7a6	164.22	121.1	139.41	88.36	0.0001628	7.34377	7.21767	7.46059	6.95165	7.03367	6.92413	7.4032	6.97115	7.15061	6.41281	6.40192	6.25338
Rab7l1	119.35	96.61	88.19	59.42	0.0001632	6.8917	6.66922	7.12319	6.79509	6.73058	6.41733	6.50995	6.45201	6.58567	5.47219	5.83547	6.0452
Ccl17	63.7	44.2	31.19	30.87	0.000164	6.19838	5.7214	6.11657	5.5038	5.80405	5.20362	4.82795	5.15925	4.98996	5.05988	4.89114	4.68337
Thra	698.08	438.29	471.07	350.22	0.0001645	9.7091	9.15462	9.35829	8.75112	8.89173	8.76802	8.90201	8.89813	8.9181	8.49883	8.47125	8.32306
Tmem106a	444.96	337.57	269.21	196.4	0.0001652	8.81538	8.65558	8.75578	8.48809	8.45183	8.38306	8.18855	7.98321	8.1511	7.97163	7.45345	7.26783
Bcl2l1	106.36	90.88	77.65	132.66	0.0001655	6.6396	6.82683	6.72647	6.49484	6.87439	6.29155	6.10376	6.53012	6.33436	6.92391	7.06894	6.91638
Pfkfb4	51.5	53.66	50.79	35.24	0.0001659	5.70375	5.63519	5.81009	5.84393	5.88883	5.62082	5.62643	5.60461	5.8779	5.01473	5.13415	5.03798
Il7r	84.73	47.42	31.59	41.84	0.0001661	6.13915	6.52453	6.5812	5.91507	5.45582	5.42595	5.28652	5.07771	4.65049	5.52135	5.20728	5.13495
Rhou	276.64	270.16	374.48	546.75	0.0001673	8.17232	7.74846	8.32858	8.31265	8.24918	7.76537	8.6491	8.62531	8.45226	8.87269	9.10062	9.2619
Tmed7	89.86	65.88	60.08	45.08	0.0001682	6.4095	6.47416	6.59626	6.01444	6.18396	6.08232	5.9815	6.02599	5.86075	5.69045	5.25974	5.21108
Fcamr	78.16	34.21	32.32	31.61	0.0001684	6.71507	5.9792	6.20414	5.10328	5.33186	4.93569	4.95669	4.98801	5.16666	5.19322	4.56337	4.95291
Sema6d	320.81	185.45	207.87	192.16	0.0001685	8.22363	8.36955	8.29562	7.43309	7.74827	7.55232	7.85733	7.84438	7.52082	7.61734	7.40949	7.56236
Rab9b	103.02	119.47	69.08	53.12	0.0001687	6.6502	6.41004	7.01164	7.17707	7.1374	6.53821	6.15259	5.99651	6.30627	5.43515	5.4652	5.9793
Tnfsf12	232.76	161.16	152.93	141.45	0.0001693	7.93145	7.71531	7.87139	7.33063	7.6189	7.15836	7.13069	7.39935	7.36669	6.95745	7.2152	7.03065
Poldip2	261	379.45	428.92	415.92	0.0001694	7.89687	7.84068	8.26363	8.62622	8.49021	8.68182	8.80631	8.70524	8.79587	8.78559	8.58941	8.72019
Slc26a2	178.4	219.74	186.32	114.2	0.0001695	7.48491	7.32699	7.54898	7.73321	7.86805	7.8723	7.77627	7.3972	7.59285	6.88868	6.71832	6.60078
Dynll2	299.45	383.76	446.69	590.65	0.0001713	7.75487	8.40126	8.4153	8.65051	8.82253	8.3852	8.94863	8.75107	8.786	9.22936	9.1494	9.2033
Tat	32.73	27.34	25.07	88.28	0.0001726	4.73486	5.3304	5.11549	4.71196	5.10413	4.58253	4.56816	4.75136	4.68234	5.60424	7.16528	6.36666
Nrp1	762.33	772.71	756.64	507.14	0.0001731	9.38758	9.49012	9.69984	9.58177	9.66481	9.61303	9.60684	9.45629	9.73268	8.87345	8.88623	9.16029
D230025D16Rik	336.65	362.62	361.19	636.52	0.0001732	8.33072	8.34838	8.40316	8.66065	8.45929	8.5088	8.44619	8.86907	8.26291	9.18511	9.453	9.2401
Bhlhe41	60.45	168.26	81.59	60.54	0.0001735	5.6554	6.34441	5.81525	7.28549	7.95763	7.02993	5.95435	6.53313	6.71589	5.94569	5.56003	5.88578
Slc29a3	361.73	290.58	263.12	170.55	0.000174	8.67792	8.4068	8.30813	8.07257	8.40675	8.18179	8.09837	7.97293	8.16356	7.41985	7.1295	7.50771
Matn2	291.64	279.65	291.3	124.17	0.0001745	7.62684	8.37724	8.44732	7.95024	8.49126	8.02867	8.00026	8.12376	8.52409	6.87009	6.58978	7.13055
Kif11	18.85	20.22	17.66	13.42	0.000175	4.08092	4.42681	4.28173	4.29716	4.47439	4.25703	4.20998	4.10644	4.16581	3.74361	3.66568	3.73348
Mcam	1347.18	1237.29	1200.87	609.96	0.0001767	10.328	10.2692	10.4722	10.3069	10.093	10.5177	10.4085	10.0146	10.3733	9.57912	8.84468	9.31202
Slc25a46	345.08	460.43	502.95	598.32	0.0001767	8.11195	8.35473	8.70366	8.9598	8.94182	8.69856	8.95091	9.05536	9.01097	9.00836	9.31806	9.28831
Nid1	2246.88	1835.31	1662.7	1044.6	0.0001777	11.085	10.9483	11.1819	10.8608	10.8267	10.8926	10.7947	10.5872	10.868	10.4056	9.65465	9.99804
Ctsa	1386.53	1073.79	1020.69	854.92	0.000179	10.4766	10.3703	10.3535	10.039	10.0517	10.2035	10.0716	9.96534	10.0203	9.8879	9.6258	9.66756
Tmem140	603.91	363.79	338.18	423.08	0.0001794	9.07185	9.29639	9.21109	8.52879	8.80562	8.27983	8.41403	8.57867	8.28458	8.51296	8.69348	8.90477
Sqle	34.9	46.98	66.13	53.63	0.0001804	4.88081	5.33031	5.2588	5.41414	5.87782	5.4709	6.25389	5.88139	6.12004	5.55195	5.69862	5.66877
Yrdc	61.97	61.25	76.91	99.66	0.0001808	5.83834	5.85388	6.25652	5.8679	6.22837	5.86309	6.16878	6.55486	6.20401	6.53321	6.60883	6.46572
Crebzf	124.6	144.23	147.71	238.16	0.0001809	6.56515	7.19684	7.10065	7.16221	7.34344	7.13888	7.02092	7.49279	7.22135	7.66249	7.92506	7.94373
Sod2	720.74	1022.44	1228.89	1221.7	0.0001835	9.24035	9.53289	9.55171	10.0406	9.89942	10.1862	10.405	10.2599	10.2366	10.109	10.1643	10.4521
Gltp	765.76	505.71	465.98	369.41	0.0001841	9.68621	9.35142	9.56514	9.06227	8.98544	8.97699	9.0061	8.66997	9.00999	8.79627	8.33449	8.43038
Tlr1	38.64	35.87	32.3	23.18	0.0001843	5.27271	5.30842	5.3217	5.08907	5.37671	5.09497	4.94269	5.21678	4.94627	4.28244	4.56819	4.59675
Dnaja2	428.78	564.02	521.91	714.82	0.0001875	8.40537	8.7771	8.91577	9.17911	9.27419	9.0621	8.92492	9.08893	9.14345	9.32111	9.5213	9.55261
Cyp2c44	24.13	23.55	21.5	35.82	0.0001875	4.68606	4.53128	4.64909	4.45385	4.57188	4.65193	4.43748	4.56798	4.3538	5.04643	5.21145	4.99337
Ndufv2	641.58	830.6	1017.87	1041.8	0.0001893	8.95883	9.3895	9.44886	9.82649	9.81735	9.55364	9.9715	10.1309	9.9406	9.94972	10.0965	10.0143
Ugt1a10	456.77	364.74	314.94	304.76	0.0001908	8.71636	8.77769	8.86295	8.63085	8.64763	8.35187	8.40591	8.21416	8.35925	8.06335	8.32223	8.2729
Hacl1	241.31	292.53	370.08	756.51	0.0001911	7.71287	7.98107	7.97654	8.31465	8.36006	8.00628	8.25837	8.96025	8.44323	8.90634	9.66597	10.0671
Tgds	34.59	47.58	59.22	85.92	0.0001912	4.77609	5.09039	5.59956	5.68948	5.75584	5.40127	5.77361	6.34769	5.69077	6.20582	6.23869	6.49647
Loxl2	165.25	192.67	140.64	90.79	0.0001919	7.04586	7.23525	7.76545	7.63428	7.84511	7.40627	7.04495	7.06069	7.4297	6.6321	6.34419	6.21943
Gprin3	48.41	33.44	36.73	90.83	0.000192	5.8685	5.12662	5.88468	5.33694	5.0193	4.90822	5.01637	5.58923	5.08038	6.27571	6.29158	6.61246
Dst	686.41	536.89	437.67	440.09	0.0001923	9.27683	9.43419	9.41478	9.14144	9.13719	9.00582	8.76095	8.62045	9.02277	8.74577	8.67046	8.8904
Acaca	815.86	2439.67	3326.05	2625.5	0.0001925	9.25849	9.22485	10.4109	11.5132	10.575	11.748	11.8743	11.7323	11.544	11.3533	11.2172	11.4334
Ivd	905.93	938.82	1108.94	1433.73	0.0001926	9.89148	9.57621	9.84993	10.0511	9.80841	9.86255	10.2158	10.0913	10.1001	10.3849	10.492	10.4653
Rgs19	328.85	278.88	287.67	180.9	0.0001933	8.38044	8.1785	8.42907	8.3042	8.11167	8.06398	8.31279	8.19249	8.10073	7.57411	7.4775	7.25871
Pik3ip1	81.3	93.06	65.41	134.19	0.0001952	6.19062	6.57788	6.29844	6.43613	6.65674	6.68429	6.12758	6.08715	6.01737	6.73106	7.30734	6.9226
Ccna2	55.97	48.74	43.46	27.03	0.0001956	5.47526	6.04727	5.98697	5.72102	5.59016	5.59851	5.5275	5.40477	5.50308	4.91535	4.32493	4.81938
Atp6v0e2	277.86	202.75	150.25	102.11	0.0001967	8.20868	7.9593	8.10287	7.70157	7.77688	7.64131	7.52071	6.95424	7.37012	7.02551	6.4356	6.25502
Tlr8	115.03	69.22	51.93	44.92	0.0001969	6.55029	6.76193	7.22168	6.54114	6.39368	5.58665	5.80269	5.94009	5.4943	5.46915	5.42654	5.28784
Ms4a4c	21.25	21.55	13.02	9.57	0.0001983	4.10009	4.72156	4.50538	4.31048	4.66256	4.34941	4.18712	3.46466	3.49602	3.22563	3.13638	3.37578
Cybasc3	175.98	176.47	159.19	107.04	0.0001993	7.31438	7.53433	7.46335	7.5102	7.44103	7.57789	7.40925	7.3764	7.29944	6.7645	6.65907	6.50768
Gadd45g	450.6	178.47	175.65	1007.91	0.0001996	8.53358	8.89909	8.89152	6.64603	7.27996	8.68251	7.53476	7.25319	7.73879	10.0279	10.248	9.63234
Naa25	101.7	136.96	161.68	198.63	0.0002001	6.31206	6.65622	7.04464	7.12085	7.26147	7.05204	7.28406	7.63824	7.21477	7.34547	7.7578	7.6307
Trmt2b	102.55	132.18	154.06	158.88	0.0002012	6.38281	6.73268	6.93607	7.07519	7.33216	6.8726	7.27347	7.34365	7.31922	7.10985	7.41125	7.20802
Prkci	417.27	405.97	408.73	265.28	0.0002015	8.3129	8.77821	8.87566	8.74387	8.78488	8.55146	8.75904	8.70417	8.65403	7.90438	7.97378	8.14826
Pddc1	139.01	138.69	133.05	98.77	0.0002042	7.02109	7.06487	7.23038	7.07104	7.30497	7.10777	7.14085	7.00651	7.15784	6.51967	6.50267	6.53586
Elmo2	118.84	105.03	119.24	81.54	0.0002043	6.76421	6.79549	7.10537	6.73062	6.80622	6.75771	7.00888	6.89308	6.9375	6.23381	6.21725	6.26256
Mrps18b	147.22	212.72	255.27	298.94	0.0002046	7.18329	7.09022	7.30339	7.7641	7.5378	8.03583	8.01802	8.11499	7.96396	8.28325	8.16913	8.13061
Anpep	268.74	195.32	178.7	136.22	0.0002048	7.99014	7.94789	8.18731	7.52972	7.68947	7.73247	7.5891	7.30337	7.69979	7.20675	6.83876	6.95282
Dpy19l3	85.53	61.7	68.96	42.51	0.0002053	6.47581	6.2841	6.5294	5.91275	6.40036	5.69024	6.0928	5.95804	6.38994	5.44013	5.10596	5.38186
Atp6v0a2	310.5	395.87	429.3	460.31	0.0002062	8.1145	8.24983	8.37182	8.70291	8.5918	8.66953	8.82827	8.74459	8.74914	8.91391	8.77132	8.83374
Hsd3b7	233.23	335.18	272.14	180.95	0.0002066	7.72761	7.79891	7.99672	8.54259	8.37065	8.38957	8.1424	8.0066	8.22242	7.62489	7.16443	7.52475
Lgals3bp	2029.78	2014.04	1671.14	1049.08	0.0002068	11.0226	10.9657	10.8123	10.9341	10.8937	11.1881	10.8849	10.8477	10.5693	10.3619	9.78985	9.92479
Ptplad2	164.54	135.14	101.25	85.46	0.0002072	7.02735	7.33472	7.64962	7.11938	7.3512	6.89853	6.67312	6.55054	6.91659	5.99799	6.57894	6.34693
Pias1	611.31	401.71	396.97	374.33	0.0002073	9.22532	9.18366	9.24402	8.58188	8.98188	8.46395	8.53527	8.75047	8.70537	8.45008	8.59513	8.54425
2310044G17Rik	146.8	184.85	181.91	258.29	0.0002075	7.08338	7.23087	7.23517	7.67004	7.4994	7.56189	7.61195	7.69624	7.34414	7.90161	8.11199	7.89781
2610019F03Rik	412.02	521.77	516.07	228.51	0.0002076	8.77685	8.31212	8.83602	9.24478	8.83116	9.13164	9.20354	9.04072	8.88815	8.09869	7.5653	7.70044
Il15ra	105.14	137.57	108.7	205.02	0.0002079	6.70353	6.82282	6.61501	7.17188	7.19308	7.08529	6.69967	7.02323	6.72208	7.44262	8.01129	7.42899
Pold4	223.18	179.29	160.1	125.18	0.0002093	7.71806	7.69688	7.92	7.41912	7.61172	7.56342	7.39408	7.30851	7.4087	7.10077	6.68789	6.83164
Ppm1k	102.31	123.87	110.94	296.32	0.0002096	6.49279	6.53451	7.0149	7.26974	7.23093	6.49327	6.44543	7.0817	6.99993	7.54775	8.3933	8.57578
Tlr4	341.68	271.85	335.82	208.4	0.0002106	8.23143	8.21825	8.68491	8.20093	8.16248	7.99944	8.40483	8.53423	8.29809	7.51423	7.86468	7.56977
Dpep1	921.79	608.11	571.14	619.83	0.0002107	9.84877	9.64791	9.89279	9.27407	9.2828	9.29825	8.98573	9.27142	9.29685	9.07829	9.36076	9.33091
Kcnk3	191.4	219.67	253.19	418.99	0.0002116	7.51491	7.55792	7.59252	7.98357	7.48848	8.00363	8.14249	8.0013	7.91039	8.68056	8.87048	8.54645
Maged2	148.62	139.05	129.5	86.69	0.000213	7.04436	7.20349	7.36166	7.13763	7.45184	6.89514	6.9058	6.99473	7.27967	6.44187	6.13536	6.39523
Tmem43	1712.57	2052.17	1479.34	995.52	0.0002131	10.7911	10.5981	10.7004	11.1284	10.8852	11.062	10.6766	10.3636	10.6828	10.3352	9.65744	9.86261
Sra1	385.09	366.01	371.58	576.89	0.0002132	8.54436	8.33705	8.74983	8.61035	8.49531	8.54523	8.44706	8.68787	8.55151	9.02771	9.18829	9.24257
Ndrg1	1220.69	596.09	558.94	575.69	0.0002165	10.2618	10.2623	10.1053	8.98653	9.68068	9.06055	8.79292	9.36538	9.30415	9.04461	9.09711	9.31352
Cp	1784.19	1415.16	1347.94	910.64	0.0002167	10.5252	10.7505	10.919	10.4124	10.7731	10.2461	10.3753	10.4451	10.495	9.7875	9.77024	9.88829
Tmem216	209.3	411.8	254.85	146.93	0.0002173	7.51999	7.81586	7.71127	8.69494	8.96619	8.47614	7.66646	8.49636	7.89603	7.46398	6.86787	7.02539
Col6a2	549.44	449	336.58	209.61	0.0002187	8.9398	9.0244	9.20558	8.67847	8.92767	8.91268	8.41763	8.18023	8.67628	8.08561	7.14999	7.74883
Rpp14	116.39	177.71	186.22	186.04	0.0002193	6.57511	6.81395	7.18865	7.60102	7.54378	7.40041	7.53091	7.74916	7.48333	7.33549	7.64507	7.45527
Sucla2	312.46	427.52	520.44	542.5	0.0002196	7.91958	8.34976	8.49459	8.81941	8.81384	8.66034	8.99526	9.08405	9.0832	8.88785	8.9955	9.32366
Prkcdbp	1528.71	1194.5	1064.18	501.79	0.0002202	10.893	10.1611	10.5511	10.3847	10.1066	10.2487	10.4582	9.5828	10.2381	9.30574	8.76805	8.82474
Emp2	507.9	346.44	341.13	257.42	0.0002202	8.99126	8.82859	9.00776	8.45627	8.8551	8.07067	8.45156	8.36557	8.49178	8.00521	7.90946	7.96993
Pion	32.24	30.55	26.76	20.61	0.0002204	4.98461	5.07218	5.06328	5.07918	5.10231	4.6994	4.76474	4.84731	4.66924	4.37696	4.27831	4.28759
Cyp1b1	694.41	328	331.95	359.64	0.0002224	8.9829	9.4983	9.65653	8.05537	8.63804	8.47946	8.08658	8.46784	8.63389	8.31346	8.53036	8.57276
Ndrg2	1639.85	1061.94	1050.99	1577.84	0.0002228	10.7622	10.6764	10.4998	10.2711	10.0881	9.86377	10.0314	10.2133	9.93824	10.5712	10.6247	10.5659
Cs	1423.91	1915.3	2251.34	2044.4	0.000224	10.235	10.4347	10.607	11.0149	10.708	11.0738	11.1811	11.3038	11.0824	10.99	10.9495	11.003
Socs2	383.92	428.23	451.25	1455.22	0.0002245	8.67416	8.12205	8.83758	8.78148	8.53373	9.01601	8.68634	9.51878	8.32863	10.0726	10.5097	10.9066
Ccbe1	253.36	208.8	153.22	223.29	0.0002289	7.99524	7.89254	7.98691	7.7548	7.92394	7.55669	7.23062	7.34842	7.33224	7.80165	7.91402	7.54044
Morc4	112.51	94.89	146.45	47.26	0.0002301	6.67682	6.61019	7.14876	6.72037	6.53822	6.61866	7.65692	6.89208	7.17971	5.9035	5.13086	5.31878
Dolk	59.95	86.95	81.5	100.03	0.0002315	5.9045	5.77891	6.10975	6.49597	6.54889	6.44987	6.33222	6.38123	6.47964	6.38314	6.43889	6.7919
Got1	339.03	159.69	141.8	155.34	0.0002325	8.3012	8.54026	8.26639	7.13323	7.92614	6.98902	6.81693	7.5203	7.22475	7.11954	7.19371	7.31379
Itgax	45.8	31.46	25.98	18.97	0.0002335	5.17984	5.60479	5.89584	5.05322	5.11313	4.8306	5.05971	4.56012	4.53503	4.43123	3.91627	4.26532
Nudt18	126.4	191.97	179.57	233.29	0.0002352	6.85467	6.99799	7.07017	7.60529	7.51002	7.7805	7.62758	7.32682	7.65051	7.71785	7.81847	7.90992
Klf9	1374.15	1392.66	1028.4	1909.31	0.0002353	10.1104	10.2443	10.7462	10.4934	10.5027	10.4002	9.8666	10.0695	10.1652	10.8604	11.0206	10.7583
Haus7	48.6	68.24	90.16	81.75	0.0002359	5.31373	5.69645	5.91828	6.15118	6.29103	5.99576	6.69141	6.65891	6.28125	6.2606	6.25146	6.21801
Prdm9	33.03	44.56	45.76	73.73	0.0002385	4.95772	4.93253	5.35497	5.57617	5.58517	5.37157	5.38121	5.70632	5.57505	5.65763	6.45154	6.18933
Tbrg4	102.44	115.16	133.35	168.78	0.0002386	6.62567	6.64709	6.76616	7.03349	6.85989	6.81168	7.10827	7.26944	6.94339	7.34198	7.30279	7.36845
Dfna5	25.25	46.88	45	58.89	0.0002396	4.45371	4.63118	4.98746	5.68703	5.3947	5.63184	5.72028	5.42032	5.44283	5.50706	5.68956	6.11735
Slamf9	110.26	98.3	99.07	54	0.0002406	6.81298	6.6695	6.8669	6.65883	6.66254	6.70303	6.54985	6.74213	6.75151	5.97198	5.59584	5.35498
Pde7a	217	154.37	168.33	102.3	0.0002408	7.79425	7.60108	7.82226	7.53811	7.22641	7.18679	7.66831	7.37841	7.27587	6.27121	6.76429	6.6813
Endog	34.1	36.58	42.45	56.59	0.000241	5.08387	4.97733	5.3137	5.26283	5.34035	5.04928	5.57897	5.47425	5.27216	5.64753	5.66709	5.81158
H2-Eb1	1769.26	1232.27	832.27	611.63	0.0002412	10.9104	10.5842	10.7432	10.3641	10.3381	10.1943	9.8418	9.67342	9.69972	9.83083	8.61798	9.28935
Glrx	668.32	309.26	759.38	400.16	0.0002429	9.68	9.29136	9.07925	8.24358	8.49194	8.17366	9.87457	9.78349	9.14702	8.80094	8.64138	8.46684
Ncf1	241.37	177.7	118.5	153.64	0.0002436	7.82099	7.81957	8.02915	7.67667	7.35957	7.54173	7.00569	6.999	6.81191	7.27693	7.38843	6.89965
Ndufa9	438.49	534.23	671.67	723.8	0.000247	8.53925	8.69017	8.97803	9.16313	8.94219	9.17511	9.41388	9.49134	9.38722	9.42111	9.36653	9.66065
Laptm5	1422.23	931.69	706.67	590.08	0.0002486	10.4483	10.4918	10.3596	9.90293	9.90089	9.90686	9.74462	9.64932	9.1131	9.33878	9.47386	8.78665
Mosc1	42.16	118.33	87.82	155.83	0.0002499	4.72068	5.76943	5.834	7.00209	6.56855	7.26485	6.78503	6.34689	6.38978	7.1479	7.18194	7.31251
Mllt3	222.2	180.09	181.2	117.11	0.000252	7.74843	7.57434	7.99327	7.58183	7.62524	7.3965	7.5049	7.32844	7.81439	6.56876	6.73995	7.0266
Dopey1	90.17	92.57	84.77	173.21	0.0002524	6.28099	6.52757	6.69372	6.56888	6.87689	6.29676	6.06529	6.73224	6.54521	6.94116	7.64991	7.50812
Elmo3	52.93	55.04	51.22	34.52	0.0002526	5.73776	5.75435	5.75386	5.76936	6.19405	5.53754	5.64275	5.81252	5.69182	5.05613	4.83145	5.21813
Sparc	5309.96	5191.9	4451.66	2974.58	0.000254	12.3512	12.5356	12.4893	12.3215	12.4439	12.3082	12.113	11.9545	12.2735	11.8541	11.1858	11.5435
Nap1l1	242.67	179.46	161.83	133.97	0.0002548	7.88578	7.76435	8.04788	7.44662	7.7245	7.4084	7.44425	7.11421	7.60259	7.05503	6.92588	6.94738
Plxna2	164.6	162.58	150.14	237.11	0.000255	7.30765	7.35084	7.36633	7.53883	7.40778	7.21375	7.41157	7.20449	7.2206	7.84321	7.86945	7.81936
Aoah	147.6	112.05	82.46	69.17	0.0002584	6.86902	7.33516	7.36766	6.92227	7.05164	6.60496	6.26176	6.87216	6.09116	6.01875	5.90923	6.04396
Ncapg2	27.23	32.47	36.48	73.96	0.0002599	4.36805	4.9468	5.1029	5.01728	5.25527	4.85088	5.00622	5.65199	5.00331	5.64156	6.38531	6.2778
Ppcs	57.47	85.26	100.65	86.65	0.0002601	5.57761	5.89027	6.16192	6.41024	6.50948	6.48874	6.56875	6.7703	6.76878	6.064	6.41006	6.5003
Prdx3	552.38	793.98	957.62	1127.43	0.0002617	8.70017	9.01419	9.46226	9.79697	9.67774	9.54182	9.79504	10.1023	9.88592	9.90724	10.1523	10.2983
Klhl13	201.07	127.48	192.47	89.47	0.0002619	7.31878	7.4025	8.14182	6.99764	7.4421	6.66943	7.7297	7.32516	7.84301	6.41248	6.28001	6.42619
Vps33b	391.38	327.3	332.33	208.91	0.0002642	8.78545	8.38012	8.54575	8.41544	8.50668	8.2389	8.53389	8.37033	8.30619	7.68111	7.77435	7.49627
Pex7	125.44	173.93	212.62	230.59	0.0002664	6.57998	6.97655	7.33429	7.60764	7.64661	7.18859	7.81572	7.79398	7.72034	7.54402	7.83687	8.0055
Nr3c1	568.33	648.39	620.17	404.12	0.0002672	8.76508	9.21824	9.33242	9.40156	9.34848	9.36062	9.33639	9.23493	9.34988	8.48234	8.62921	8.81058
Brp44	79.22	153.8	178.1	183.44	0.0002675	5.95909	6.69247	6.31261	7.13068	7.47414	7.31403	7.28288	7.96425	7.29719	7.38548	7.65968	7.34228
Il10ra	93.2	70.64	50.32	47.55	0.000269	6.61361	6.53182	6.49258	6.28731	6.05957	6.22408	5.80859	5.64035	5.62308	5.6881	5.36493	5.34392
Dusp19	102.01	97.18	94.54	51.85	0.0002715	6.63062	6.56135	6.83176	6.79748	6.64134	6.53259	6.89156	6.21914	6.74813	5.53449	5.58591	5.65016
Rbks	70.85	79.67	93.01	128.77	0.0002716	5.97358	6.36618	6.14395	6.42009	6.60354	6.0781	6.46488	6.76471	6.52972	6.67961	7.20314	6.90196
Lrig1	160.56	279.08	238.69	195.45	0.0002718	7.07517	7.48554	7.36475	8.19877	8.23558	8.03655	7.96713	7.94819	7.89979	7.46779	7.34453	7.85256
Acly	485.33	1354.64	2855.23	1659.02	0.000274	8.50183	8.81212	9.30545	10.4742	9.54208	11.3397	11.8922	11.6032	10.9931	10.7702	10.7609	10.4586
Nsdhl	563.34	1144.93	1471.08	988.23	0.000276	8.77218	9.43829	9.05395	10.0578	10.0027	10.5383	10.7103	10.7044	10.2723	10.2655	9.83076	9.70872
Stat1	552.23	842.54	669.32	1016.88	0.0002772	9.09106	9.02106	9.08268	10.0311	9.4182	9.79727	9.46235	9.46634	9.34534	10.0334	10.0092	9.92915
Med28	148.21	171.8	150.82	92.45	0.0002775	6.95263	7.10034	7.54374	7.56581	7.73614	7.08024	7.16495	7.21126	7.47215	6.51508	6.40082	6.34176
Entpd5	134.39	227.72	259.38	430	0.0002839	6.60774	7.27495	7.29979	7.97764	7.86826	7.77281	8.08814	8.0592	8.01965	7.95009	9.06966	9.11829
Rnf185	241.28	239.44	282.16	494.28	0.0002846	7.82701	8.05911	7.78277	7.89839	7.92891	8.00342	8.07777	8.58845	7.84181	8.93571	9.0335	8.84392
Nid2	414.83	385.17	298.16	205.17	0.0002906	8.57569	8.58893	8.78499	8.71153	8.68575	8.46154	8.34108	8.01649	8.39036	7.9987	7.49221	7.399
Racgap1	30.92	26.84	24.42	17.74	0.0002957	5.03144	4.88938	5.02731	4.72615	4.84599	4.70634	4.85011	4.56725	4.46955	4.21413	4.11596	3.96529
Lrrc25	60.65	40.09	37.85	21.42	0.0002963	6.10335	5.6299	6.1047	5.35463	5.51614	5.1935	5.4014	5.65786	4.74823	4.62382	4.19906	4.25607
Tmtc1	176.92	172.6	135.45	264.67	0.0002986	7.31409	7.48911	7.52122	7.45634	7.5439	7.41628	6.71197	7.24054	7.42737	7.80719	8.22426	7.97338
Nt5dc2	112.05	83.06	70.11	62.08	0.0002995	6.80362	6.71946	6.90289	6.15261	6.72351	6.39389	6.0316	6.25546	6.25783	5.99173	5.56845	5.94317
Taldo1	938.45	1392.44	1678.79	1562.79	0.0003003	9.71227	9.77223	9.99153	10.5462	10.1541	10.741	10.8379	10.7828	10.6585	10.5612	10.4535	10.7371
Tlcd1	198.57	392.06	501.69	392.35	0.0003005	7.63284	7.52656	7.66067	8.80539	8.27491	8.88413	9.16763	9.11201	8.73016	8.85856	8.64334	8.318
Kctd12b	180.21	184.01	198.49	109.52	0.0003021	7.4413	7.13366	7.83288	7.56759	7.57043	7.56546	7.76074	7.66658	7.60977	6.50235	6.65635	6.86774
Zfp691	91.62	83.36	88.49	148.2	0.0003026	6.51697	6.59805	6.45123	6.46359	6.49982	6.35785	6.55197	6.68055	6.30996	7.30489	7.15118	6.95325
Stxbp4	105.48	100	96.13	46.56	0.0003038	6.84643	6.56835	6.75056	6.5075	6.93318	6.64543	6.68998	6.19946	7.03574	5.21751	5.43731	5.68661
Pkp2	617.1	330.32	384.76	223.35	0.0003053	9.31575	8.94471	9.42849	8.54549	8.48726	8.17623	9.05745	8.1091	8.70677	7.43956	7.88843	7.92478
Slc25a26	70.35	98.39	109.86	125.79	0.0003063	5.96857	6.18076	6.32978	6.67721	6.55777	6.80532	6.80677	6.86667	6.81045	6.77843	6.76327	7.10821
Katna1	159.61	212.67	209.55	242.82	0.0003066	7.12047	7.33638	7.44053	7.82362	7.79979	7.6879	7.77189	7.89124	7.58795	7.7847	7.89823	7.93651
1300014I06Rik	273.58	105.54	125.9	156.7	0.0003066	8.15579	7.89414	8.14695	6.85372	6.94964	6.52108	7.05462	7.05434	6.96306	7.77984	7.12664	6.75198
H2-Q10	56.29	157.22	287.21	228.28	0.0003085	5.52454	5.82696	6.1901	7.89114	6.67356	7.50504	8.67898	8.3716	7.54278	8.24516	7.53821	7.58908
Ppap2c	142.17	142.39	107.76	86.3	0.0003106	6.90588	7.15326	7.35962	7.01993	7.47135	7.09501	6.72847	6.80913	6.85671	6.56294	6.1365	6.25642
Tmem60	125.77	183.53	194.27	234.97	0.0003116	6.73763	6.91683	7.25543	7.47816	7.7935	7.39991	7.66911	7.62667	7.64627	7.42572	7.96413	8.09705
Arih2	382.87	423.33	430.25	632.84	0.0003217	8.43923	8.72936	8.46446	8.75891	8.7842	8.71838	8.62707	8.98144	8.73544	9.1904	9.34845	9.33106
Tbl1xr1	167.7	174.49	172.13	284.55	0.0003221	7.0104	7.47699	7.61158	7.42547	7.69216	7.34049	7.3771	7.53884	7.50807	7.77112	8.1899	8.3806
Cbr1	261.44	319.39	314.73	464.3	0.0003224	7.80503	8.14117	8.06692	8.49417	8.4703	8.08709	8.2169	8.52336	8.21828	8.66215	9.03096	8.8429
Med22	59.47	77	79.05	97.44	0.0003225	5.7522	6.05389	5.94579	6.34967	6.30164	6.30903	6.41576	6.30578	6.35353	6.40654	6.43809	6.64784
F8	103.97	78.41	61.88	44.96	0.0003228	6.60199	6.78957	6.70693	6.19546	6.74216	6.07321	5.6439	5.79187	6.53667	5.29219	5.41393	5.49391
Glt8d2	150.66	80.68	71.07	54.6	0.0003262	7.05984	7.20365	7.40316	6.34266	6.9844	5.82517	6.00304	6.09721	6.49541	5.33036	6.06424	5.63758
St3gal4	236.88	348.38	224.74	206.02	0.0003264	7.89549	7.70943	7.99112	8.56567	8.50627	8.37757	7.85513	8.03371	7.67382	7.66653	7.44928	7.78037
Mrgprf	60.26	55.84	54.76	35.47	0.0003275	5.94835	5.7808	6.08138	5.9844	5.69442	5.83788	5.88174	5.71505	5.85462	5.09387	4.9678	5.13741
Palm	298.45	228.67	179.41	148.83	0.0003283	8.21456	8.10403	8.26463	7.97274	8.04168	7.59666	7.58041	7.3399	7.69156	7.46832	6.97072	6.98958
Pspc1	55.54	59.53	64.16	118.71	0.0003302	5.62488	5.97337	5.87901	5.86028	6.10766	5.86207	5.73826	6.12046	6.29109	6.24447	7.02639	7.1523
Itga7	155.14	301.44	270.39	255.23	0.0003302	7.23494	7.18619	7.37155	8.27688	8.16083	8.39085	8.13865	7.96249	8.24155	8.21647	7.63881	7.99387
Angptl4	2386.93	1321.6	1373.59	1509.63	0.0003321	11.2672	11.1056	11.1053	10.3437	10.3176	10.5641	10.5443	10.1363	10.7028	10.7698	10.3537	10.4882
Mrpl47	78.59	121.15	131.47	152.89	0.0003343	5.91778	6.35295	6.67355	7.01491	6.9492	6.95943	7.11191	7.04547	7.09969	6.84097	7.37714	7.33913
Anxa6	1165.49	1153.04	1021.59	736.26	0.0003354	10.0787	10.0722	10.2396	10.1743	10.2807	10.1654	10.0416	9.7802	10.2386	9.60921	9.39198	9.54116
Sesn2	373.48	172.14	159.39	356.23	0.0003363	8.5153	8.73748	8.27652	7.07468	7.94828	7.36225	6.84062	7.71197	7.52161	8.54449	8.50258	8.32356
Mocs2	255.18	278.98	383.92	456.56	0.0003369	7.6946	8.11229	8.10039	8.27492	8.20738	7.98719	8.62101	8.85026	8.3795	8.53087	8.96285	8.95367
Tectb	16.23	16.88	17.67	31.56	0.0003406	3.87175	4.0864	4.15893	4.02176	3.94548	4.23218	4.01536	4.4124	4.06169	4.82374	5.21259	4.68517
Cth	89.27	111.42	163.99	181.05	0.0003424	6.17083	6.81465	6.4866	6.96884	7.07739	6.50793	7.46811	7.20423	7.55178	7.09213	7.67533	7.5377
Atp6v0d2	158.73	34.14	39.41	19.91	0.0003428	6.12153	7.9815	7.78978	5.09017	5.8321	4.50904	5.51558	5.95927	4.53766	4.40344	4.17763	4.20006
Ednra	262.03	406.94	314.46	226.06	0.0003443	8.01533	7.74388	8.25774	8.5393	8.72762	8.83149	8.30611	8.28913	8.36457	7.68055	7.62066	7.9842
Slc25a25	161.97	198.57	217.01	381.72	0.0003515	7.18955	7.50159	7.27796	7.50816	7.84301	7.67184	7.68993	7.98853	7.73195	9.04903	8.28734	8.3545
Ptges2	73.98	115.76	138.09	146.64	0.0003517	5.98023	6.17643	6.5358	6.96751	6.72843	7.03241	7.32722	7.15246	6.99691	7.24143	7.08373	7.04052
Gne	304.62	289.18	302.3	456.9	0.0003521	8.31924	8.15216	8.18758	8.26278	8.11842	8.26524	8.29393	8.26686	8.24674	8.68581	8.89281	8.89037
Dnajb12	215.82	209.91	219	316.2	0.0003562	7.72757	7.65398	7.81352	7.74751	7.71656	7.80691	7.74634	7.86292	7.82547	8.40922	8.19042	8.24155
Rasgrf2	161.73	145.82	120.04	76.79	0.0003573	7.35429	7.08537	7.51445	7.4264	7.33977	6.9355	7.07757	6.58966	7.19214	6.16225	6.26788	6.02011
Timm9	44.56	64.94	72.13	90.79	0.0003578	5.30869	5.49479	5.7404	6.16742	6.12456	5.93249	6.17018	6.4922	5.99641	6.07788	6.72074	6.39677
Adamts4	54.63	31.56	37.75	36.28	0.000358	5.73613	5.67825	5.98783	4.93659	4.92523	5.09917	5.17128	5.20155	5.43891	5.15825	4.83247	5.31489
Klhl25	37.74	31.91	45.58	54.99	0.0003588	5.35179	5.19261	5.26708	5.16527	4.91605	4.94864	5.5923	5.58988	5.46342	5.47717	5.66503	5.87972
Gata2	62.14	58.77	64.72	95.69	0.0003612	5.91201	6.11656	5.89873	5.88194	6.23974	5.66397	5.81764	6.23782	6.13012	6.50421	6.52494	6.39983
Cdon	355.14	331.45	288.18	197.22	0.0003624	8.34462	8.32736	8.63168	8.51212	8.69192	7.98369	8.2648	8.10016	8.24139	7.40266	7.78303	7.52488
Prtn3	76.65	84.98	48.57	53.08	0.0003632	6.25819	6.05066	6.52939	6.40513	6.55758	6.43945	5.61097	5.48895	5.81372	5.79312	5.65001	5.40732
Hoxc4	89.5	82.93	72.63	53	0.000365	6.33016	6.31783	6.83766	6.326	6.66746	6.27661	6.13353	6.35102	6.20462	5.38888	5.63734	5.84729
Chst15	319.03	203.31	182.41	179.91	0.0003652	8.27062	8.30873	8.28646	7.41579	7.93797	7.77345	7.43377	7.4465	7.79744	7.4843	7.2897	7.51126
Phf15	130.19	117.85	95.28	146.08	0.0003657	6.86624	6.97886	7.20322	6.95543	7.0557	6.78513	6.54232	6.6858	6.64118	6.87785	7.38156	7.08549
Mtap7d3	175.65	129.27	112.96	60.45	0.0003681	7.34966	7.02538	7.93238	7.22095	7.32856	6.62495	6.95357	6.52056	7.14429	6.09604	5.55144	5.74292
Fam107a	139.02	132.82	83.37	245.68	0.0003682	7.00012	7.23022	7.08838	6.82261	7.57872	6.87698	5.73761	6.79483	6.74686	7.73082	7.98656	7.94773
6330409N04Rik	189.24	270.18	314.48	310.2	0.0003691	7.22349	7.50526	7.88877	8.15624	7.99698	8.20171	8.31133	8.34646	8.29539	8.12546	8.19135	8.42013
Cyp2r1	15.6	17.94	20.91	11.6	0.0003699	4.12219	3.87836	3.974	4.39016	4.17867	3.92141	4.39782	4.48169	4.35607	3.40209	3.48264	3.64869
Aste1	47.66	59.58	57.67	84.04	0.0003713	5.4277	5.63813	5.75732	5.93333	6.08389	5.82372	5.86104	6.15402	5.67934	6.18619	6.50875	6.16308
Hexb	271.68	238.29	199.11	159.17	0.000373	7.70408	8.14527	8.32075	7.96029	8.16408	7.65535	7.60445	7.69783	7.74808	7.0545	7.44053	7.23202
Reps2	109.07	73.61	63.56	48.46	0.0003742	6.48407	6.81051	7.01757	6.15032	6.63703	5.95606	5.66188	5.96979	6.46029	5.35974	5.35032	5.78001
Abcb8	90.87	115.77	126.14	147	0.0003749	6.39991	6.39222	6.74991	6.83874	6.92312	6.95734	7.09549	6.95394	7.03545	7.17281	7.08848	7.1185
Prkar2b	1355.42	2162.18	1521.8	1489.65	0.0003752	10.1761	10.3769	10.5016	11.252	11.0189	11.0589	10.5243	10.6009	10.7211	10.617	10.3244	10.6061
Rac2	473.49	279	247.16	163.88	0.0003785	9.00427	8.84705	8.67403	8.24756	7.90168	8.37053	8.35736	8.04624	7.55102	7.47374	7.24593	7.15955
Dtx2	223.93	148.34	196.2	108.53	0.0003813	7.97938	7.60447	7.77859	7.3099	7.12622	7.34694	7.8749	7.41519	7.70143	6.63922	6.77881	6.57005
Srpx2	151.96	103.95	86.14	54.17	0.0003855	7.39237	6.64494	7.65565	6.75475	7.01853	6.47993	6.66704	6.31388	6.46136	5.8606	5.40129	5.6711
Irak1bp1	192.02	219.2	197.2	135.43	0.000386	7.56554	7.33093	7.77522	7.91723	7.89035	7.64157	7.59805	7.74722	7.65181	6.95815	7.17911	6.86034
Runx1	94.17	73.19	60.17	55.32	0.0003876	6.67099	6.54772	6.46154	6.09273	6.43639	6.19453	6.04335	5.92081	5.89724	5.66872	5.51476	5.83598
Muc2	17.11	13.05	14.74	33.9	0.0003884	4.42815	4.06084	3.84595	3.72948	3.60689	3.77618	3.90099	3.91582	3.87917	4.46647	5.43802	5.16396
Tcn2	1927.02	1702.99	2066.78	2893.18	0.0003925	11.0409	10.8776	10.7101	10.6948	10.6453	10.9117	11.0496	11.2499	10.9427	11.5009	11.487	11.4247
Naaa	592.37	485.42	424.96	308.86	0.0003937	9.27257	9.06719	9.185	9.06065	8.93712	8.8552	8.94038	8.45973	8.85181	8.40074	8.03301	8.3013
Dio2	14.4	21.31	68.04	85.81	0.0003967	3.9032	3.98544	3.7172	4.45145	4.37742	4.42131	6.08917	7.45662	4.81018	6.33501	6.47107	6.13724
Apbb3	51.42	48.69	45.47	84.05	0.0003968	5.68782	5.80376	5.62563	5.80013	5.71813	5.41902	5.39044	5.75035	5.50133	6.14582	6.62419	6.08631
Glipr1	96.54	71.86	65.95	44.46	0.0003969	6.38295	6.73424	6.67017	6.20238	6.34354	6.11092	6.45507	6.04324	5.7864	5.13068	5.43685	5.60851
Paqr3	67.89	69.51	68.67	111.31	0.000397	6.10283	6.05633	6.15189	6.15706	6.27815	6.07516	6.03937	6.31084	6.09535	6.98231	6.57434	6.53276
Ephx2	1058.89	1380.74	1633.16	2037.95	0.0003973	9.77441	10.1229	10.0968	10.3751	10.7723	10.1954	10.6676	10.7537	10.7313	10.9147	10.876	11.1017
Gstt3	268.27	206.19	166.44	139.8	0.0003976	8.11559	8.01708	7.99037	7.78456	8.04771	7.31696	7.28817	7.60113	7.37601	7.15837	7.11495	6.86948
Igfbp3	165.05	108.44	168.7	417.47	0.0004003	7.22085	7.38743	7.43917	6.91056	6.9271	6.61121	6.90477	8.12303	7.26749	8.06582	9.35776	8.6079
Crtap	609.9	488.96	469.31	354.09	0.0004009	9.33317	9.16189	9.14614	8.99294	8.96982	8.90102	8.9186	8.87511	8.90908	8.6779	8.33317	8.3477
Ptger4	135.67	126.67	90.43	85.69	0.0004013	7.04227	6.98574	7.18702	6.96273	7.16533	6.97281	6.55532	6.60696	6.4834	6.49441	5.99057	6.43592
2010003K11Rik	45.4	68.75	90.08	109.19	0.0004014	5.59791	5.38992	5.59415	6.29833	5.76537	6.37383	6.7583	6.5919	6.28134	6.66311	6.64502	6.7075
Anp32a	386.82	303.61	367.51	590.18	0.0004021	8.53116	8.45914	8.6698	8.19029	8.47121	8.18123	8.40758	8.28971	8.93925	9.11918	9.07341	9.37662
Tagap	116.63	106.85	64.86	86.87	0.0004033	6.78863	6.58394	7.21653	6.77604	7.13591	6.45543	6.00652	6.1437	6.0484	6.26804	6.49064	6.23819
Efemp1	1597.54	1345.01	1074.48	890.04	0.0004046	10.4849	10.422	10.8602	10.6273	10.4714	10.1551	10.1018	9.97913	10.2055	9.70837	9.96095	9.67513
Tmem87b	346.47	456.83	395.69	604.34	0.0004048	7.9978	8.50676	8.67355	8.89914	8.89815	8.78551	8.62392	8.77683	8.57013	9.05365	9.37554	9.22723
Il2rg	303.79	211.25	161.82	97	0.0004066	8.42315	8.02896	8.19536	7.7301	7.5558	8.02563	7.91708	7.1353	7.11524	6.74808	6.20092	6.52055
Insig1	560.53	1142.31	1806.44	1027.29	0.0004078	8.77634	9.31736	9.1492	10.4567	9.65069	10.5071	11.1718	10.4668	10.9727	10.3714	9.70124	9.91346
Car13	148.16	183.85	239.29	234.99	0.0004126	6.86457	7.17817	7.55228	7.60844	7.60509	7.48379	8.06628	8.02025	7.75418	7.74021	7.86954	7.87473
Ldhd	143.08	229.39	341.94	341.69	0.0004133	6.91366	7.54647	6.97667	7.86326	8.24118	7.51329	8.47561	8.68523	8.18668	8.71682	8.18361	8.29283
BC031353	621.32	616.75	338.42	874.31	0.0004136	9.24553	9.45713	9.01423	9.41818	9.34856	9.12725	7.97053	8.93977	8.38476	9.66474	9.90669	9.69498
Cldn5	330.12	159.32	191.53	126.79	0.0004198	8.38079	8.06338	8.55891	7.11126	7.33869	7.64241	7.55907	7.54419	7.78223	7.36843	6.68121	6.6427
Slc35d2	56.78	56.44	51.16	35.36	0.0004206	5.67361	5.79997	6.09346	5.79934	6.07847	5.7127	5.67361	5.64461	5.82548	4.79165	5.15841	5.25286
Lrrc8c	623.27	485.82	476.05	747.32	0.0004233	9.284	9.29144	9.16054	8.77335	9.16044	8.91517	8.77425	8.90356	9.103	9.48631	9.55537	9.54795
Sik1	391.43	321.27	187.77	356.93	0.0004243	8.58342	8.61387	8.52129	8.21555	8.39432	8.49026	7.22378	7.73294	7.82038	8.77929	8.40574	8.21117
Stap1	20.02	15.3	15.56	9.6	0.0004243	4.15633	4.48606	4.4225	3.77718	4.27053	3.79471	3.92491	4.26443	3.74508	3.14037	3.18777	3.42392
Lrrn1	129.52	66.78	41.43	64.43	0.0004244	6.50656	7.24449	7.28167	5.66035	6.57952	6.06127	4.88321	5.51411	5.83354	6.15803	5.70433	5.80652
Ncam2	9.81	18.04	11.89	9.47	0.0004254	3.15521	3.22171	3.55773	3.85378	4.49197	4.19057	3.49454	3.38545	3.87861	3.37849	3.05325	3.25626
Cyp2d22	517.05	278.5	348.48	534.86	0.000429	9.1637	8.9465	8.81817	7.97535	8.2232	8.28302	8.38519	8.75179	8.26569	8.85291	9.23101	9.07001
Bgn	2442.27	1823.25	1562.7	1438.04	0.0004315	11.2262	11.2456	11.1559	10.6245	11.0078	10.9056	10.4539	10.6478	10.8435	10.5205	10.4342	10.4285
Lrpprc	105.99	150.38	186.03	193.5	0.0004358	6.29985	6.73176	7.15687	7.26752	7.33746	7.22416	7.53856	7.54352	7.68045	7.28449	7.50398	7.82019
Rassf2	270.06	211.3	237.17	151.52	0.0004387	7.98185	7.895	8.26502	8.00841	7.64298	7.63856	8.05226	7.87559	7.84433	7.2887	7.16253	7.05934
Kdelr3	63.79	66.85	56.93	32.35	0.0004455	5.79214	6.10156	6.16204	5.76952	6.45384	6.10226	5.59092	5.79721	6.22001	5.25361	4.70517	4.85025
Phf8	176.58	131.46	126.42	100.74	0.0004475	7.54941	7.25212	7.5175	7.15595	7.22693	6.87327	7.0366	6.96788	7.09056	6.27261	6.74033	6.63781
Mthfd2	76.32	55.03	52.29	42.6	0.0004528	6.04645	6.22835	6.54395	5.58691	6.18785	5.70863	5.75329	5.82235	5.66824	5.30597	5.05263	5.58852
Igsf6	259.09	144.4	117.86	111.28	0.0004533	8.00772	7.90398	8.05353	7.35352	7.36067	6.93908	7.01922	7.18399	6.59549	6.42959	7.27846	6.4295
Tmtc4	91.25	91.87	91	67.06	0.0004577	6.31045	6.51195	6.72562	6.51912	6.76876	6.42603	6.55848	6.44868	6.67497	5.90937	5.98724	5.95031
Gamt	159.23	142.56	129.74	52.7	0.0004596	7.67703	6.99191	7.25248	7.25856	7.17027	7.18639	7.30032	6.71	7.17895	6.15896	5.30266	5.3578
Arntl	160.15	29.37	111.54	49.96	0.0004598	7.26004	7.23215	7.4293	4.78091	5.53622	4.42494	7.29946	6.67575	6.57733	4.51852	5.68567	6.48714
E230001N04Rik	35.57	28.97	15.3	46.35	0.0004612	5.11492	4.95704	5.49294	4.66943	4.55127	5.32859	4.03259	3.66369	4.15124	4.96237	5.69624	5.68479
1600014C10Rik	436.02	337.05	320.59	211.54	0.0004654	8.68696	8.69911	8.78705	8.55154	8.34001	8.43937	8.32094	8.31827	8.40413	8.09622	7.44839	7.47447
Rad21	721.36	645.18	717.38	1043.7	0.0004664	9.23513	9.5053	9.57415	9.36799	9.50137	9.21105	9.31731	9.74933	9.48581	10.002	9.98973	10.0928
Vwa1	150.61	110.84	96.85	85.7	0.0004671	7.14113	7.20376	7.31925	6.8002	6.95244	6.77815	6.4992	6.65531	6.79435	6.62786	6.0851	6.21752
Nos3	124.38	183.27	203.77	188.18	0.0004694	6.97028	6.87728	7.00569	7.6281	7.45488	7.60393	7.74691	7.74126	7.65019	7.62939	7.44002	7.42547
Wee1	92.76	134.59	78.17	150.51	0.0004704	6.27465	6.55808	6.80345	7.38017	7.18156	6.80565	5.96298	6.58087	6.46293	6.89654	7.45778	7.12954
Rarres2	326.56	255.37	187.9	169.93	0.0004717	8.44303	8.08507	8.42487	8.16276	8.29147	7.62349	7.70382	7.33476	7.76968	7.28674	7.362	7.38514
Enc1	474.48	204.61	246.06	240.9	0.000472	8.45599	8.63994	9.42052	7.89185	7.45612	7.81653	7.85654	8.1036	7.97748	7.8812	7.78955	7.92139
Sc5d	662.34	1024.88	1401.8	723.68	0.0004741	9.14879	9.24725	9.57116	10.2246	9.72091	10.1791	10.8538	10.1237	10.5283	9.73761	9.40348	9.30863
Sh3d19	337.76	266.88	242.38	184.69	0.0004752	8.23873	8.33826	8.5109	8.11412	8.38326	7.79101	7.86392	7.92021	8.09417	7.07687	7.66641	7.64042
Igfals	49.45	178.5	195.55	136.01	0.0004755	5.73252	4.93624	6.32956	7.81536	7.29918	7.4756	7.62524	7.37565	7.97042	7.39788	6.37083	7.24382
Glul	2327.68	3197.86	2579.38	4708.54	0.0004757	10.8401	11.4453	11.1805	11.6217	11.8599	11.5418	11.0739	11.5782	11.5162	12.1543	12.2607	12.1058
Tlr7	186.34	177.61	115.51	139.15	0.0004779	7.38907	7.30129	7.85147	7.61019	7.6364	7.2839	6.89132	7.04009	6.77589	6.86306	7.22219	7.04767
Mlx	132.58	161.8	191.56	227.52	0.0004838	6.96007	7.03674	7.12938	7.47	7.35287	7.32823	7.65411	7.73681	7.48872	7.46103	8.0603	7.81897
0610012G03Rik	110.04	138.76	168.11	188.96	0.0004841	6.70692	6.7132	6.92491	7.19139	7.10684	7.19759	7.59509	7.40227	7.32289	7.67741	7.44336	7.38686
Slc4a4	343.91	303.86	299.13	755.77	0.0004858	8.35722	8.51402	8.29209	8.13525	8.74688	7.9338	7.7766	8.36672	8.60777	9.12962	9.68047	9.80163
Bmp2k	437.88	321.06	306.99	283.17	0.000486	8.61688	8.75002	8.81505	8.29529	8.65958	8.08874	8.2334	8.32386	8.29433	7.94736	8.17653	8.19893
Btk	25.65	23.42	17.75	15.31	0.0004886	4.45376	4.71231	4.9696	4.44408	4.59771	4.6184	4.25544	4.24494	4.00662	3.80501	4.03281	3.86398
Nars2	52.22	67.92	78.39	97.14	0.00049	5.62819	5.5961	6.00789	6.19629	6.33604	5.88241	6.11997	6.56571	6.32538	6.17659	6.78735	6.52014
Flrt3	53	49.18	53.17	33.11	0.0004903	5.74145	5.55176	5.97528	5.63982	6.00718	5.35607	5.74066	5.66922	5.90628	4.87625	5.00142	5.03817
Rnmtl1	55.56	67.99	75.36	91.45	0.0004919	5.79852	5.78457	5.88053	6.08512	6.13713	6.18046	6.39872	6.19391	6.27631	6.47338	6.2772	6.46522
Map3k4	147	162.09	143.98	101.16	0.0004956	7.02321	7.22008	7.31404	7.40668	7.34544	7.41801	7.30098	7.01634	7.32048	6.56097	6.467	6.64227
Rassf3	129.28	154.22	212.66	232.46	0.0004956	6.88954	6.88259	7.2486	7.12353	7.23491	7.60044	7.86307	7.7922	7.66945	7.83944	7.73768	7.86594
Elmod2	152.64	260.38	263.29	347.59	0.0004968	6.87795	7.30881	7.5254	7.94511	8.26985	7.96659	7.87782	8.50533	7.82415	8.65449	8.36392	8.25538
Smcr7	36.24	42.68	44.03	59.22	0.0004969	5.3122	5.20097	5.11276	5.52176	5.34937	5.43921	5.49228	5.5277	5.48359	5.71499	5.6559	5.9425
Meox1	39.94	33.51	27.67	18.25	0.0004977	5.05526	5.54966	5.4349	4.94534	5.60957	4.74484	4.68547	4.7462	5.01868	4.46865	3.95847	4.00262
Lace1	61	86.97	105.73	102.79	0.0004988	5.89288	5.7807	6.20255	6.62712	6.33184	6.55627	6.75511	6.73083	6.83222	6.46214	6.52229	6.75249
Dnajb9	902.77	1265.88	1539.8	2156.77	0.0004991	9.6461	9.78676	9.8902	10.3932	10.5107	10.0835	10.5	11.175	10.2236	10.8653	11.1481	11.1237
Fbxo4	126.3	224.21	204.16	196.67	0.0005027	6.53612	7.08943	7.30187	8.03132	7.90104	7.61498	7.60829	7.90493	7.62714	7.45149	7.61009	7.62007
Sh2b2	243.14	308.04	331.22	554.37	0.000507	8.15209	7.73205	7.82269	8.45958	8.08896	8.38978	8.42324	8.50024	8.25639	9.37157	9.15679	8.81459
Doc2b	31.34	33.21	29.52	57.99	0.0005089	4.90177	4.95782	5.15909	5.22441	4.92924	5.0452	4.84367	5.06726	4.80363	5.40644	6.15239	5.72142
Klri1	9.74	7.53	6.19	5.27	0.0005107	3.15931	3.24068	3.49772	3.01151	2.94197	2.75448	2.39011	2.90813	2.65146	2.48476	2.29116	2.39913
Orc3	221.04	303.44	318.34	407.91	0.0005151	7.51157	7.74486	8.01642	8.35529	8.38194	8.11087	8.11046	8.51098	8.3802	8.31749	8.75734	8.88884
Tlr3	224.59	210.61	179.91	141.79	0.0005185	7.81009	7.63598	7.92547	7.72577	8.0294	7.51494	7.51815	7.48584	7.61025	6.90473	7.01263	7.29269
Trpv2	129.12	65.94	64.22	46.92	0.0005201	7.2997	6.50264	7.20406	6.00847	6.28795	5.99676	6.2092	5.62066	6.29678	5.67144	5.30594	5.35506
Arap1	140.3	111.96	104.69	86.58	0.000522	7.05483	7.19799	7.10413	6.69606	7.01732	6.86615	6.7333	6.64222	6.89603	6.35907	6.18387	6.42927
Gatm	92.03	80.28	66.42	43.12	0.0005283	6.19793	6.87103	6.52194	6.13844	6.65427	6.32591	5.83829	6.08492	6.37309	5.54252	5.03327	5.39829
Actn3	76.23	62.7	43.98	54.07	0.0005341	6.04011	6.35981	6.41379	6.08835	6.16361	5.81627	5.28657	5.51696	5.68775	5.58978	5.87877	5.48815
Gsto1	389.84	481.07	491.95	659.34	0.0005373	8.36044	8.66598	8.66414	8.98687	8.84479	8.99096	8.82648	9.20649	8.85848	9.25801	9.45176	9.31577
Tuba8	49.41	69.23	82	102.41	0.0005382	5.67837	5.4927	5.79293	6.18468	6.24362	6.0644	6.15319	6.88733	6.15482	6.70075	6.5185	6.50502
Mrps2	152.15	176.63	212.96	283.02	0.0005387	7.26787	7.14943	7.29513	7.59583	7.33185	7.61947	7.88745	7.88943	7.54551	8.12942	8.15244	8.03053
Mrps7	197.66	247.3	286.45	289.71	0.00054	7.54462	7.50003	7.74722	7.96492	7.92221	8.08704	8.20865	8.22897	8.14273	8.11419	8.09409	8.22248
Crat	1262.84	1410.11	1720.02	1970.49	0.0005434	10.4419	10.1077	10.2576	10.5722	10.3127	10.6209	10.8054	10.8658	10.7224	10.8764	10.8695	11.0143
Pgm2	408.06	570.97	696.88	584.15	0.000546	8.48788	8.57958	8.81742	9.33949	9.03314	9.20635	9.62598	9.47714	9.34676	9.39958	9.08743	9.05774
Calm3	466.04	445.41	404.88	273.4	0.0005493	8.63796	8.94252	8.89421	8.73895	9.13271	8.59797	8.62641	8.55896	8.87246	8.1079	7.87882	8.18236
Fam19a5	32.96	43.52	52.9	53.32	0.0005506	5.03141	5.09858	5.08966	5.5686	5.38335	5.44122	5.77047	5.73322	5.78929	5.81945	5.35599	5.68516
Stc2	96.55	126.81	112.5	67.31	0.000552	6.53719	6.34813	6.91117	7.14758	7.05163	6.90435	6.98498	6.73714	6.86575	6.20458	5.79117	5.85911
Fam174b	156.39	95.7	102.33	82.18	0.000554	7.26662	7.339	7.19503	6.3784	7.03167	6.47539	6.51386	6.73804	6.92087	6.17262	6.04669	6.50828
Pde7b	140.78	161.85	136.04	225.9	0.000557	7.1475	7.09873	7.13195	7.12538	7.61259	7.39834	6.88463	7.16686	7.34026	7.66768	7.82004	7.82905
Lactb	50.83	73.36	82.13	81.11	0.0005596	5.35582	5.80419	5.95649	6.34814	6.37568	6.03552	6.45946	6.40012	6.37114	6.03264	6.20815	6.44713
Mreg	23.25	25.02	35.76	45.77	0.000561	4.42309	4.57419	4.70342	4.62808	4.47586	4.817	5.15221	5.52311	4.90785	5.11142	5.50293	5.66228
Dab2ip	265.58	327.9	233.78	185.94	0.0005611	8.08922	7.87759	8.10312	8.41941	8.35104	8.43976	7.96541	7.66461	8.11025	7.55903	7.37967	7.48823
Tmem86a	167.75	271.62	184.13	349.39	0.0005648	7.24719	7.58146	7.30244	8.09514	8.03286	8.25455	7.18161	7.68569	7.82857	8.40358	8.1334	8.7551
4930506M07Rik	112.29	95.54	77.49	76.46	0.0005657	6.66321	6.76607	7.00085	6.60628	6.99546	6.2813	6.28717	6.35958	6.32559	6.05699	6.23418	6.14065
Stard6	5.34	8.84	10.99	5.72	0.0005667	2.2527	2.27584	2.73352	3.45742	2.75941	3.16969	3.31343	3.26386	3.8502	2.59049	2.34114	2.60385
Emr1	342.42	205.51	178.04	122.04	0.0005672	8.03868	8.36823	8.72821	7.74061	7.9761	7.43737	7.64033	7.62219	7.29776	6.49734	7.5414	6.49519
Gfm2	88.14	109.94	135.44	135.23	0.000577	6.29589	6.46459	6.64082	6.93595	6.84676	6.71316	7.16579	7.03108	7.18075	6.70672	7.03475	7.25947
Elovl1	421.12	336.57	354.77	237.54	0.0005775	8.76133	8.52441	8.72527	8.4154	8.43125	8.46613	8.69727	8.36947	8.41458	8.05171	7.72591	7.77212
Ar	419	427.28	409.91	254.98	0.0005807	8.81441	8.41509	8.74703	8.75528	8.77372	8.77951	8.71436	8.62141	8.78997	7.88549	7.74962	8.22291
Glipr2	157.17	108.44	119.81	73.06	0.0005855	7.20203	7.03911	7.60226	6.93326	6.78024	6.72699	6.96618	6.72732	7.16013	6.36772	5.75045	6.09268
Olfml2b	230.31	208.93	155.05	122.06	0.0005951	7.8205	7.77867	7.86975	7.50123	8.13249	7.58527	6.9757	7.35922	7.6325	6.81369	6.97855	6.73134
Mmadhc	147.26	195.31	203.92	234.09	0.0005957	6.93946	7.17603	7.45333	7.68748	7.84056	7.42551	7.64842	7.84322	7.64715	7.56941	7.88748	7.99431
Irf4	188.11	272.24	143.34	1535.52	0.0005987	6.18163	8.16889	8.26949	8.64181	8.19353	7.53996	5.77189	8.17198	7.63537	10.7134	10.4607	10.5022
Amot	75.53	41.06	43.03	34.37	0.0006018	6.09727	6.42258	6.23551	5.09459	6.05459	5.06449	5.15766	5.59479	5.64	5.04098	4.83123	5.21504
Alas1	1500.96	2345.99	1371.7	2424.63	0.0006026	10.2037	10.5491	10.7349	11.3991	11.1339	11.1527	10.0958	10.7112	10.5343	11.4078	11.2236	11.0694
Bmp1	232.9	235.25	195.28	146.91	0.0006038	7.80938	7.82276	7.89116	7.84972	8.02351	7.85981	7.45954	7.54023	7.96279	7.13246	6.97273	7.251
Tnfrsf1b	265.59	187.18	159.41	199.03	0.0006078	8.02173	7.94749	8.10478	7.60675	7.55491	7.61867	7.57679	7.32268	7.19369	7.62234	7.59935	7.51634
Mogat1	155.68	272.55	246.54	172.86	0.0006094	6.85073	7.35066	7.58551	8.20405	8.21211	7.95951	8.0058	8.08604	7.8534	7.48009	7.09149	7.5371
Timm22	45.4	64.94	69.81	86.63	0.0006119	5.63549	5.32707	5.62752	6.10406	5.94515	6.14014	6.27326	6.27262	5.99118	6.10726	6.41528	6.45087
Timp1	40.09	30.64	26.57	18.2	0.0006127	5.30207	5.07287	5.72512	4.79295	5.44243	4.65504	4.5247	4.7318	5.00974	4.01528	4.17225	4.22799
Sspn	368.68	376.05	296.38	211.32	0.0006181	8.4482	8.50168	8.5034	8.59764	8.62275	8.53711	8.49409	7.84976	8.38779	7.74003	7.71716	7.55077
Ciita	75.94	58.38	48.74	34.01	0.0006214	6.44574	6.20499	6.11919	6.10592	5.98994	5.64684	5.76136	5.69279	5.49992	5.28469	4.99265	4.72133
Tob1	975.14	1629	1404.66	2099.72	0.0006274	9.78808	9.94737	9.90353	10.9292	10.524	10.7082	10.0097	10.8965	10.5794	11.0463	11.0692	10.9584
Mrps10	102.01	126	157.58	164.04	0.0006311	6.50799	6.62574	6.89337	7.07433	6.90567	7.11051	7.41009	7.24052	7.39991	7.11433	7.30043	7.45611
Flt3l	147.34	127.1	114.13	96.13	0.0006324	7.16167	7.25654	7.14166	7.00658	7.06572	7.04883	6.75994	7.0067	6.88445	6.44033	6.42887	6.56381
Litaf	668.23	408.83	451.98	409.82	0.0006348	9.14184	9.33765	9.51335	8.6968	8.75035	8.65756	9.01227	8.88919	8.65912	8.89616	8.69619	8.41702
Nampt	463.23	462.37	490.35	861.42	0.0006365	8.67405	8.80253	8.9469	9.13067	8.8086	8.68887	8.90772	9.09616	8.88698	9.30814	10.1077	9.76821
Mapkbp1	141.06	187.28	120.31	315.05	0.0006406	7.08572	7.2377	7.05154	7.55344	8.05533	7.12423	6.37097	7.47708	7.02297	8.0672	8.38679	8.35247
Idh2	653.55	507.61	494.19	399.82	0.0006408	9.24019	9.34073	9.33606	8.93059	9.28522	8.81925	8.90319	8.92927	9.10782	8.69247	8.45682	8.73821
Snx32	58.03	51.16	50.2	36.26	0.0006412	5.9914	5.79553	5.85442	5.65757	6.02908	5.47448	5.67799	5.57559	5.80769	5.15298	4.97375	5.16927
Lpgat1	825.85	1003.8	709.48	378.76	0.000642	9.37334	9.84176	9.70449	10.1094	10.0384	9.80246	9.82054	9.00586	9.70705	9.0297	8.3704	8.25623
4930444A02Rik	68.93	76.36	68.83	47.97	0.0006433	6.03305	6.10925	6.24532	6.17517	6.47444	6.26192	6.32605	5.9421	6.17606	5.33954	5.56619	5.55949
Acer2	269.89	233.35	238.42	384.54	0.0006515	8.11767	7.89701	8.11953	7.99933	7.69985	8.02966	7.88198	7.98862	7.94074	8.43961	8.63886	8.62942
Ccr3	21.79	10.8	8.68	5.9	0.000657	4.51742	4.15594	4.73324	4.15945	2.94855	3.15003	2.81549	2.89848	3.69103	2.5551	2.74177	2.3488
Mul1	101.13	120.25	115.92	168.13	0.0006617	6.70569	6.52255	6.75561	6.99601	6.92482	6.96632	6.90194	6.99332	6.83175	7.46764	7.31722	7.20545
AB124611	106.89	79.57	52.47	49.34	0.0006631	6.78317	6.69308	6.74425	6.30268	6.37344	6.44541	5.83309	6.07121	5.38178	5.18167	5.87415	5.55032
2310004N24Rik	45.53	30.91	34.16	26.46	0.0006631	5.55394	5.45231	5.59323	5.1548	5.02697	4.7404	5.15832	5.02782	5.19177	4.90178	4.49884	4.57193
Ide	373.53	479.14	721.61	476.93	0.0006672	8.31648	8.4978	8.68244	9.03846	8.86425	8.89898	9.12596	9.76183	9.68034	8.63927	8.98347	9.02247
Egln3	57.67	74.28	145.58	114.3	0.0006683	6.06573	5.58064	5.97893	6.15633	6.33182	6.30853	7.01191	7.85601	6.81111	6.64778	6.84947	6.71708
Sufu	180.25	160.29	145.04	117.95	0.0006686	7.52114	7.30326	7.58146	7.36719	7.51079	7.21867	7.26717	7.12542	7.27591	6.63392	6.93842	6.79856
H6pd	1114.39	937.66	787.95	673.21	0.0006732	10.0604	9.91675	10.237	9.99993	9.7865	9.94784	9.77053	9.40204	9.77359	9.52579	9.23906	9.38526
Tlr11	14.44	11.31	9.48	7.6	0.0006732	3.71197	3.84334	4.06959	3.57828	3.60138	3.30849	3.13203	3.51161	3.13596	3.16145	2.91748	2.68213
Lxn	192.13	149.85	130.29	87.86	0.0006747	7.65032	7.60176	7.44944	7.16848	7.70595	6.91245	6.86268	7.02061	7.32634	6.108	6.21672	6.7053
Pfkfb3	1125.3	2097.14	1579.28	1353.57	0.0006764	9.88334	10.2982	10.0629	10.9792	11.1749	11.0323	10.5632	10.5317	10.9061	10.6053	10.2602	10.29
Lipa	947.42	781.12	639.46	630.1	0.0006764	9.58642	9.90115	10.0168	9.62694	9.86429	9.42264	9.404	9.3656	9.30007	9.33713	9.24494	9.27755
Dusp10	235.89	106.28	280.53	106.82	0.0006778	8.31813	7.60619	7.65384	6.67855	7.06983	6.59748	8.82959	8.00325	7.69888	6.7096	6.77812	6.4367
St3gal6	417.17	539.29	703.45	1242.97	0.0006806	8.78983	8.43249	8.73431	9.30055	9.12865	8.8867	9.10446	10.1956	9.14263	9.9195	10.4409	10.3892
Fbn1	458.1	552.78	550.83	175.04	0.0006828	8.79553	8.47612	9.08315	9.02337	9.11643	9.28987	8.92042	8.5928	9.86225	7.89529	6.90634	7.34689
Mrps18a	134.44	144.43	155.6	219.36	0.0006839	7.16715	6.86428	7.15303	7.35932	7.17067	7.14096	7.32238	7.34725	7.30032	7.76098	7.80527	7.61442
Ucp2	1534.25	1222.49	842.59	1205.3	0.0006877	10.6349	10.6215	10.3891	10.2939	10.459	10.0978	9.62796	9.97826	9.649	10.2676	10.3296	10.0917
Aplnr	92.28	119.54	118.74	53.57	0.0006943	6.57372	6.46252	6.55464	6.74802	6.77009	7.33807	6.98354	6.60551	7.21955	5.70327	5.6723	5.53256
Irf8	104.56	72.86	65.08	50.39	0.0006952	6.59106	6.84258	6.67903	6.16653	6.20891	6.34965	6.25503	5.95605	5.99677	5.82412	5.2331	5.56524
Ndufa5	160.99	188.39	244.81	259.26	0.0006957	7.16018	7.41129	7.36482	7.54094	7.53895	7.72414	7.97593	7.88369	8.05931	8.04819	7.76608	8.12052
Fgfr1	826.59	604.42	634.28	527.56	0.0006958	9.66896	9.52725	9.74526	9.38292	9.20738	9.21732	9.42207	9.19264	9.42223	9.17684	9.06236	8.86513
Hoxc6	100.02	83.58	95.35	42.15	0.000703	6.94333	6.33853	6.65256	6.52196	6.5847	6.19821	6.65396	6.64273	6.58038	4.77223	5.55753	5.63182
Crls1	694.01	530.55	711.6	1132.31	0.0007043	9.29142	9.45932	9.42564	9.11256	9.3642	8.72616	9.25679	9.77436	9.47309	9.8062	10.1543	10.3821
Lsm10	159.37	183.25	185.3	106.35	0.0007067	7.437	7.1985	7.26474	7.75458	7.48012	7.45116	7.7769	7.58515	7.37754	6.63943	6.62425	6.63331
Acot3	23.49	34.9	45.77	202.36	0.0007118	4.46487	4.59368	4.68506	5.14333	5.07288	5.20644	4.74476	7.29409	4.61221	7.15858	7.51972	8.11662
Slc19a2	96.65	101.91	101.23	151.86	0.0007124	6.50323	6.59322	6.70336	6.56434	7.03283	6.56472	6.76827	6.88829	6.46643	7.05995	7.3262	7.13072
Gsta3	2058.92	2156.77	2817.23	3411.77	0.0007164	10.9324	10.9046	10.9629	11.3179	10.9971	10.9842	11.4994	11.7042	11.2068	11.5058	11.9284	11.6694
Irf5	123.99	95.64	79.84	74.41	0.0007167	6.99925	6.8976	6.93968	6.67869	6.57287	6.65754	6.42327	6.3888	6.30081	6.24536	6.07881	5.97666
Mapk6	1026.4	1419.46	1434.23	1968.11	0.00072	9.70378	9.95602	10.2093	10.5554	10.3241	10.6524	10.6296	10.7444	10.1846	10.7924	11.0261	11.0038
B430319H21Rik	6.33	11.43	13.16	7.78	0.00072	2.57021	2.73077	2.72055	3.89871	3.62286	3.0241	3.83603	3.62361	3.7438	3.16623	2.87358	2.81553
Dock11	269.61	258.42	170.72	125.38	0.000725	7.59152	8.06317	8.45458	8.20264	8.46787	7.45513	7.47506	7.31269	7.60529	6.98497	6.81604	6.82276
6330406I15Rik	290.25	251.77	231.24	147.01	0.0007298	8.02661	7.85974	8.56313	8.14308	8.22358	7.64633	7.96496	7.78249	7.93201	7.19321	7.30998	6.86077
Rnpep	268.08	257.43	257.02	171.38	0.0007371	8.14414	7.85685	8.10868	8.20546	8.0666	7.86081	8.04206	8.15375	7.92733	7.4216	7.42478	7.23374
Plce1	208.55	157.42	127.67	103.27	0.0007449	7.47549	7.6305	7.92296	7.19763	7.50356	7.30761	7.02931	6.6551	7.43784	6.45676	6.45483	6.84241
Exosc5	84.26	94.14	109.05	136.12	0.0007466	6.40742	6.32536	6.48915	6.75169	6.58514	6.4977	6.6972	6.92098	6.8358	7.02662	7.18905	6.80642
Emr4	66.26	28.52	24.04	16.58	0.0007473	6.24117	5.7442	6.22468	4.87962	5.22761	4.47473	4.98306	4.24725	4.56793	3.84407	4.77732	3.42125
Hspa12a	93.79	114.16	86.77	54.34	0.0007525	6.47024	6.46911	6.7367	7.06926	6.73463	6.87069	6.73199	6.12142	6.61997	5.79261	5.45746	5.69297
Net1	622.59	891.16	909.69	1302.61	0.0007558	8.82719	9.24097	9.60954	9.90395	9.8204	9.77964	9.62994	10.2647	9.68098	10.3264	10.3665	10.313
Sephs2	198.85	349.43	297.38	362.64	0.0007652	7.11795	7.93567	7.76991	8.47657	8.61092	8.36316	8.19876	8.39186	8.12029	8.30381	8.65021	8.48777
Serpinb9	106.91	100.58	97.98	59.47	0.0007652	6.46375	6.57035	7.19389	6.54646	7.0228	6.54075	6.72959	6.48761	6.78564	5.84927	5.82881	5.65073
Pus10	109.74	181	158.04	189.77	0.0007684	6.4332	6.81518	7.08927	7.71267	7.61339	7.29307	7.15052	7.56784	7.31167	7.2391	7.76086	7.52271
Timp4	780.87	412.35	427.16	585.86	0.0007689	9.67057	9.31738	9.71289	8.8702	8.48169	8.81766	9.05668	8.43007	8.79984	9.16237	9.15791	9.21248
Spire1	144.31	156.22	185.35	240.83	0.0007697	7.10954	6.96776	7.40845	7.40961	7.43819	7.14707	7.63199	7.65969	7.44365	7.53067	8.15118	7.90484
Mlxip	245.25	198.01	187.19	303.92	0.0007737	8.05196	7.83606	7.84789	7.69375	7.64523	7.67809	7.59963	7.73318	7.44227	8.18243	8.3633	8.10042
Pnpla8	378.3	552.38	599.4	747.52	0.0007835	8.03689	8.68635	8.84372	9.20618	9.21034	9.00228	9.15582	9.50968	9.11494	9.34794	9.63454	9.60198
Hsd17b4	1060.25	1454.78	1459.85	1557.76	0.0007835	9.80954	10.0206	10.1692	10.5691	10.4321	10.6277	10.6248	10.4993	10.58	10.444	10.5014	10.7606
Penk	3004.57	1780.08	1312.22	1083.63	0.0007875	11.3167	11.6345	11.6729	10.6833	11.2149	10.5334	9.8668	10.697	10.6342	9.70065	10.142	10.3391
Stk35	151.37	210.32	159.22	232.06	0.0007889	7.15212	7.15372	7.37869	7.82376	7.59621	7.86368	7.36925	7.46818	7.23489	7.73661	7.94427	7.74606
Cerk	170.41	121.25	118.08	119.9	0.0007898	7.27619	7.36009	7.52399	7.05802	6.95506	6.91217	6.98884	6.89459	6.91337	6.93917	6.76552	6.72604
Cdkl2	59.5	53.71	47.35	36.39	0.000795	5.78662	5.88186	6.09688	5.88528	5.9277	5.55506	5.68568	5.3454	5.7744	5.06679	4.94766	5.30239
Nqo2	244.78	233.38	240.68	146.79	0.0008005	8.00011	7.67836	8.05836	8.05789	7.83636	7.83937	8.1026	7.69441	8.06042	7.01666	7.2432	7.10513
9230104L09Rik	7.43	4.9	4.78	4.21	0.0008026	2.81981	2.66661	3.22287	2.44867	2.21834	2.19676	2.19333	2.45366	2.1553	2.09157	1.97561	2.132
Srebf1	295.59	576.45	533.29	266.93	0.0008291	8.10477	8.05387	8.36574	9.30904	8.74224	9.59073	9.29853	8.62805	9.35496	8.03031	7.89567	8.1349
Vmp1	258.62	307.88	374.28	418.11	0.0008395	7.63867	8.07935	8.22298	8.19526	8.44219	8.26994	8.39119	8.70415	8.61496	8.44992	8.83365	8.79848
Dnase1l3	31.94	32.52	21.2	14.82	0.0008401	5.06272	4.95332	5.05822	5.42012	5.04902	4.67458	4.72636	4.48541	4.05604	4.13108	3.86126	3.58514
Zfp14	80.6	72.29	71.97	46.7	0.0008404	6.28106	6.1924	6.55685	6.27949	6.4508	5.96771	6.26734	6.31832	6.06576	5.13574	5.50069	5.71525
Trim14	232.21	295.46	180.65	159.25	0.0008415	7.91728	7.87286	7.71861	8.22056	8.41773	8.07371	7.4355	7.34478	7.85062	7.45551	7.13348	7.16152
Suclg1	334.12	413.22	502.49	491.41	0.0008417	8.14195	8.36672	8.54513	8.69144	8.63481	8.83971	9.02418	8.96196	9.02145	8.84975	8.82419	9.11737
Fsd2	86.27	144.37	101.67	66.39	0.0008425	5.98885	6.60502	6.74169	7.35658	7.24649	7.05568	6.8286	6.47895	6.86174	6.24852	5.69215	5.86112
Rdh11	81.7	89.4	146.84	98.5	0.00085	5.90439	6.69144	6.50454	6.38919	6.77936	6.43274	7.30056	7.29126	7.14236	6.5421	6.5619	6.45078
Sp100	390.97	328.58	273.37	221.42	0.0008501	8.56417	8.51347	8.62851	8.61235	8.34022	8.24882	8.18228	8.07631	8.1209	7.45373	8.12447	7.63623
Syt12	72.57	176.12	137.66	119.85	0.0008518	5.82966	6.32132	6.46062	7.71878	7.40614	7.39677	7.54975	6.74124	7.17144	7.08408	6.63627	6.7058
Svep1	483.37	364.06	236.34	296.37	0.0008524	8.68394	8.80499	9.11139	8.39971	8.73074	8.48755	7.73949	8.07687	7.94993	8.41067	7.70546	8.4361
Dlc1	1473.37	1240.72	1170.49	610.96	0.0008529	10.52	10.3593	10.5523	10.536	10.2101	10.1668	10.2868	10.3461	10.0131	9.89319	8.98248	8.8955
Plau	350.18	265.49	236.74	206.36	0.0008577	8.03904	8.5151	8.66996	7.99038	8.28101	7.98413	7.77447	8.14674	7.84517	7.46008	7.70218	7.74646
Clpp	161.2	196.27	238.45	284.25	0.0008585	7.38826	7.06505	7.48619	7.60823	7.57335	7.80434	8.047	7.84106	7.91586	8.23219	8.08981	8.02176
Pank3	1055.2	2498.45	1497.69	1655.65	0.0008669	9.34101	10.3321	10.2944	11.4213	11.1968	11.3052	10.4497	10.4243	10.882	10.5709	10.7022	10.7175
Dact1	149.75	162.43	165.99	87.55	0.0008703	7.16156	6.96443	7.5067	7.35622	7.81455	6.96368	7.24923	7.29317	7.72298	6.48506	6.26354	6.27718
Lyz2	1406.1	1010.89	886.65	815.3	0.0008705	10.4192	10.2314	10.6101	10.0981	10.0181	9.89413	9.93184	9.70959	9.82177	9.4656	10.0399	9.48266
Cd14	247.47	166.24	139.03	130.15	0.0008713	7.99044	7.83223	7.9595	7.33544	7.34589	7.59215	6.99563	7.15269	7.33856	6.72675	7.35944	6.73869
Fbxo28	117.89	150.24	162.94	210.29	0.0008737	6.54978	6.92978	7.14787	7.40324	7.378	7.04888	7.29136	7.67013	7.20571	7.75387	7.72983	7.50157
Sike1	206.92	170.08	165.19	125.95	0.0008755	7.81125	7.43758	7.76345	7.45015	7.55243	7.34742	7.47699	7.39191	7.37907	6.7894	7.10989	6.7817
Lrg1	621.19	770.1	571.42	355.6	0.0008772	9.01524	9.54373	9.11316	9.40984	9.85977	9.5948	9.25041	9.1152	9.19923	8.69723	8.62982	8.03021
Epb4.1l1	238.03	408.39	286.74	337.81	0.0008785	7.67083	7.95222	7.9824	8.8544	8.6608	8.57776	8.21139	8.11089	8.25148	8.69199	8.20078	8.24847
Mecp2	139.4	133.43	119.44	180.56	0.0008792	6.99281	7.06414	7.28448	7.18738	7.19381	6.93254	6.71249	7.10568	7.02616	7.20366	7.59395	7.48682
Per1	370.58	326.99	213.2	395.6	0.0008861	8.57479	8.37772	8.54232	8.4625	8.27387	8.45619	7.67552	8.06046	7.59218	8.84974	8.67638	8.34079
Pf4	160.38	131.75	109.74	79.11	0.0009044	7.07888	7.15219	7.68856	6.96374	7.18636	7.11976	6.86053	6.8449	6.78221	5.89835	6.677	6.02602
D0H4S114	116.64	142.42	110.78	72.08	0.0009077	6.45362	6.86521	7.28467	7.14797	7.26005	7.19396	6.73261	6.6466	7.13087	5.75283	6.14334	6.26901
Myo1b	403.09	251.5	257.18	419.6	0.0009081	8.34804	8.83877	8.65154	7.92603	8.16517	7.94061	7.81093	8.05114	8.26082	8.28988	8.84745	8.93142
Entpd2	293.16	213	212.52	183.59	0.0009084	8.17369	8.10447	8.22109	7.63538	7.97419	7.70305	7.71627	7.72832	7.86628	7.64128	7.27943	7.46324
Fam111a	105.04	99.12	96.13	60.86	0.0009102	6.36923	6.65897	7.11995	6.71486	6.74526	6.59127	6.76961	6.59102	6.55414	5.93527	5.87128	5.63008
Cd209c	35.94	33.93	26.45	20.37	0.0009111	4.91512	5.28995	5.39398	5.09503	5.39652	4.84543	4.5045	4.85539	4.88148	4.30757	4.4862	4.10204
Tmem69	95.58	142	146.15	163.77	0.0009112	6.46325	6.45319	6.8449	7.32166	7.50702	6.73551	7.12481	7.24681	7.33116	7.09193	7.48253	7.28526
Hspb7	221.77	70.09	40.69	80.57	0.0009133	8.84047	7.29267	7.17447	6.02859	6.30747	6.20937	4.9972	5.3384	5.79683	6.58375	6.26612	5.82867
Sema4d	72.89	57.27	49.66	37.47	0.0009136	6.22351	6.37557	5.99286	5.7825	6.02248	5.84292	5.75505	5.72716	5.54155	5.13614	4.8163	5.48569
Tmem183a	161.83	202.49	235.72	266.85	0.0009142	6.99167	7.55097	7.42447	7.77918	7.58435	7.75172	7.88088	7.93367	7.94626	7.86375	8.11078	8.07902
Sema7a	113.09	114.93	108.03	207.86	0.0009165	6.79946	6.6944	6.9675	6.95033	6.59935	7.15153	7.00753	6.63254	6.78096	7.56396	7.73802	7.62877
Mmp14	434.06	265.4	286.27	227.71	0.0009181	8.46442	8.72548	8.97366	7.85129	8.49989	7.88492	7.98543	8.42532	8.15254	7.60048	8.01351	7.73982
Cysltr1	67.65	61.9	51.23	30.32	0.00092	5.94676	6.1259	6.22717	6.00211	6.30998	5.70689	5.59845	5.76722	5.78874	4.2591	5.01949	5.30066
Hmox1	249.32	220.63	172.33	434.64	0.0009201	7.56323	8.12701	8.08984	7.70279	7.59361	8.21781	7.54676	7.40831	7.48089	8.24618	9.14335	8.83876
Carns1	51.36	38	37.99	25.79	0.0009227	5.66087	5.70169	5.76912	5.3597	5.02618	5.41527	5.42829	5.22471	5.17034	4.89912	4.54015	4.42228
Ppp1r15b	144.54	175.66	173.14	243.88	0.0009326	6.99084	7.16636	7.33577	7.54061	7.481	7.48163	7.38554	7.7678	7.27309	8.02302	7.83916	7.80786
Pbld1	30.56	31.11	38.18	49.52	0.0009331	4.98343	5.04362	4.83492	5.05354	4.7439	5.09231	5.35629	5.26356	5.23626	5.38809	5.65408	5.56281
Psat1	155.87	302.64	211.5	254.02	0.0009341	7.16892	7.2885	7.3489	8.38274	8.53915	7.87813	7.63182	7.96812	7.70479	7.49692	8.16385	8.16479
Snap25	26.11	29.17	44.31	78.13	0.0009444	4.70892	4.69732	4.79601	4.8268	4.77212	5.00622	5.33063	6.28374	4.92389	5.89774	6.73002	5.91629
---	13.74	15.45	18.01	28.76	0.0009462	3.97834	3.61124	3.79884	3.8027	3.85095	4.15442	4.25369	4.39646	3.93489	4.40096	5.01562	4.94531
Mpdu1	649.69	821.71	953.37	1185.67	0.000948	9.33266	9.24644	9.33772	9.66422	9.46835	10.0082	10.1078	9.89058	9.76598	10.3096	10.0109	10.2856
Ecm1	537.77	430.83	330.27	359.11	0.0009481	8.96625	9.06319	9.05626	8.74501	8.82281	8.7796	8.36081	8.41177	8.37818	8.43965	8.80138	8.15487
H2-DMa	176.68	127.53	92.81	77.73	0.0009534	7.80911	7.29203	7.25927	7.1681	7.23202	6.7172	6.50268	6.67382	6.58337	6.45172	5.7481	6.2806
Sema3c	435.23	368.16	398.36	224.75	0.0009727	8.50873	8.59014	9.0582	8.52633	8.85888	8.26984	8.67055	8.33357	8.99265	7.51964	7.98276	7.78525
Grk5	261.15	220.52	290.2	175.69	0.0009768	7.9476	7.84158	8.21156	7.71895	7.99233	7.75602	8.33022	7.90336	8.38739	7.28419	7.37071	7.52114
Ctla2b	83.87	79.96	76.4	114.5	0.00099	6.1218	6.47662	6.60372	6.20865	6.47298	6.44182	6.36952	6.22483	6.32603	6.65258	6.73086	6.84089
LOC735298	337.9	450.58	579.91	547.67	0.0009995	8.16734	8.44485	8.47834	8.97486	8.54642	9.02353	9.27505	9.23419	9.11708	8.90083	9.15161	9.19672
Sec24a	203.04	286.82	257.47	387.88	0.0010204	7.57498	7.53027	7.80219	8.35828	8.08084	8.17605	8.01681	8.16686	7.95206	8.12198	8.67966	8.90689
Abcb1a	158.14	194.93	141.52	210.92	0.0010251	7.06614	7.29061	7.50153	7.64025	7.74191	7.56118	7.10795	7.08801	7.36285	7.37109	7.81301	7.83421
Paox	26.19	46.15	47.03	71.92	0.0010449	4.70225	4.1011	5.4186	5.69749	5.4816	5.47975	5.62619	5.74765	5.4105	6.07142	6.09139	5.98393
Ptges	104.43	239.65	399.93	193.67	0.0010455	6.78672	6.34555	6.99477	8.08612	7.37093	8.44268	9.05211	8.3396	8.62746	8.03224	7.09513	7.50175
Riok3	224.36	273.09	316.81	374.92	0.0010459	7.43008	7.82102	8.08001	8.1887	8.13747	8.05612	8.30611	8.45342	8.23737	8.25276	8.77733	8.56447
Hibch	304.74	446.98	474.45	598.14	0.0010543	7.79911	8.26907	8.58865	9.12823	8.84464	8.52499	8.828	9.04015	8.90148	8.95877	9.33824	9.31567
Npdc1	309.71	223.55	210.81	156.17	0.0010602	8.39395	8.06447	8.27687	7.89622	7.93715	7.68763	7.90127	7.6453	7.75304	7.57701	7.02635	7.04225
9430016H08Rik	61.36	82.08	87.88	103.09	0.0010631	5.86452	5.82903	6.20639	6.52508	6.63563	6.06283	6.38536	6.60799	6.53019	6.27276	6.67122	6.81342
F3	198.59	282.42	227.2	147.5	0.0010642	7.40012	7.59832	7.82075	7.74954	8.47648	8.30796	7.84277	7.69553	8.07007	7.16767	7.08331	7.14965
Jmjd1c	190.86	164.59	154.66	271.67	0.0010673	7.28934	7.54269	7.81345	7.20584	7.8021	7.17981	7.05666	7.48172	7.40613	7.74957	8.26583	8.11806
Unc45a	67.33	81.08	83.45	112.15	0.0010831	6.19891	5.90738	6.17655	6.39477	6.37961	6.43233	6.47988	6.39801	6.41683	6.80801	6.66522	6.65939
Lss	71.36	121.77	210.66	134.57	0.0010838	6.07604	6.13696	6.32249	7.0416	6.52011	7.40846	8.1586	7.72705	7.38905	7.11617	7.0587	6.79481
Flt1	286.62	306.35	315.98	427.19	0.0010928	8.12361	8.05264	8.2197	8.23351	8.23532	8.43182	8.48379	8.28811	8.22921	8.7076	8.75104	8.7338
Rexo2	333.33	442.64	534.52	466.57	0.0010937	8.06314	8.29555	8.67321	8.80911	8.77047	8.87811	9.19575	8.98161	9.10404	8.97502	8.82578	8.78427
Ormdl3	250.23	327.63	354.39	444.45	0.0010998	7.58803	8.11553	8.09637	8.49274	8.19522	8.50191	8.56637	8.34167	8.5935	8.87786	8.6774	8.81288
Oscp1	151.98	312.82	260.48	208.6	0.0011136	6.92004	7.33822	7.43251	8.35414	8.07202	8.55871	8.10829	8.33649	7.72778	7.69893	7.57152	7.6694
Bmper	288.57	170.18	101.55	113.53	0.0011277	7.33813	8.55969	8.49015	7.19745	7.78375	7.35075	6.59676	6.60316	6.94456	7.21065	6.4875	6.48304
Flot2	403.59	338.84	335.39	253.78	0.0011287	8.65028	8.54742	8.64376	8.49617	8.44363	8.39383	8.5069	8.36314	8.37036	8.16136	7.86263	7.82078
Pigr	20.75	21.88	23.93	31.64	0.0011386	4.34837	4.43395	4.41475	4.18299	4.47168	4.69682	4.46221	4.68121	4.66321	4.92106	4.87031	4.95055
Cd44	36.86	33.72	28.81	22.64	0.0011491	5.35162	5.10671	5.2531	5.14235	4.91984	5.19633	4.99207	4.80583	4.7934	4.43465	4.37924	4.53747
2010305A19Rik	33.03	49.96	46.01	59.4	0.0011528	5.10285	4.84443	5.30311	5.85725	5.44656	5.69599	5.51126	5.64947	5.53124	5.82919	5.68048	5.80882
Rusc2	282	196.16	164.09	244.45	0.0011653	8.37701	7.95087	8.00522	7.75765	7.60956	7.61182	7.46907	7.40703	7.33834	7.85728	7.98467	7.8209
Tmem177	64.88	74.54	98.03	57.21	0.0011656	5.95808	5.848	6.33832	6.48505	6.17382	6.16865	6.67816	6.70229	6.61103	5.81079	5.71948	5.64161
Sla	141.2	123.57	79.47	136.01	0.0011711	6.9823	7.05585	7.3568	7.217	6.76658	7.00516	6.56093	6.28656	6.25536	7.02256	7.13298	6.86045
Tmem119	128.94	136.53	93.22	143.2	0.001174	7.02398	6.74754	7.23579	7.2235	7.29762	6.89368	6.58204	6.52681	6.68415	7.0182	7.23597	7.00547
Syt14	17.84	34.23	27.72	40.86	0.0011818	3.72266	4.25161	4.5708	5.28309	5.23777	4.8459	4.70654	4.77169	4.97125	4.83321	5.41745	5.58273
Chd1	161.09	148.45	157.08	288.88	0.0011824	6.91316	7.43105	7.58634	7.24546	7.51727	6.9856	7.18309	7.76134	7.07267	7.91811	8.43742	8.03923
Cd320	144.08	194.57	217.96	224.09	0.0011889	6.88901	7.22681	7.35983	7.7106	7.51586	7.72719	7.8848	7.7728	7.77587	7.82785	7.82273	7.63006
Acsf2	97.64	136.09	203.75	194.04	0.001189	6.71393	6.5953	6.52118	7.08991	6.99391	7.33783	7.97695	7.73317	7.43292	7.74521	7.21383	7.66326
Stab1	224.84	202.14	159.53	136.43	0.0011899	7.73932	7.92653	7.68889	7.58598	7.69342	7.82684	7.27216	7.36193	7.45504	7.18965	6.89588	6.92545
Col6a3	226.93	246.49	179.83	121.44	0.0011915	7.42973	7.82125	8.12849	7.84511	8.05933	8.03549	7.53528	7.28872	7.79698	7.13581	6.42949	6.91545
Cebpb	128.49	137.36	108.04	253.44	0.0012116	6.88645	6.91903	7.18464	7.05126	6.75514	7.67115	6.88938	6.78987	6.73878	7.99245	8.06398	7.7781
Slc25a42	120.42	103.18	104.31	183.21	0.0012135	6.75436	7.21323	6.74872	6.68848	7.02573	6.50725	6.67146	6.80548	6.78368	7.05074	7.70418	7.59701
Slc16a12	156.59	227.98	187.91	118.84	0.0012331	6.78776	7.56063	7.47656	7.86045	7.96867	7.7771	7.55143	7.41995	7.8228	6.83568	6.5505	7.00971
Olfr875	7.48	9.24	6.48	5.61	0.0012358	2.68921	3.20669	2.85811	3.17633	3.07369	3.3214	2.61223	2.7972	2.72535	2.69079	2.33275	2.41185
C1s	674.22	591.4	445.93	375.1	0.0012365	9.08049	9.1877	9.78051	9.41368	9.40181	8.86251	8.80543	8.70111	8.97438	8.37888	8.52007	8.71892
Phospho2	83.16	95.98	114.68	135.97	0.0012462	6.03767	6.34587	6.80896	6.70987	6.76275	6.44006	6.91273	6.89843	6.861	6.76534	7.18982	7.07429
Dcun1d2	94.83	119.03	136.19	69.63	0.0012489	6.40432	6.35301	6.96445	7.14489	6.87432	6.81991	7.26442	6.94838	7.19109	5.68318	6.33437	6.02003
Aldh1a1	1823.52	1092.01	1039.48	984.8	0.0012502	10.6059	10.9511	10.7978	10.0839	10.5414	9.71274	10.0541	10.0905	9.98418	9.78366	10.0456	9.98545
Slc7a7	48.69	41.8	38.52	29.35	0.0012616	5.70141	5.65293	5.52393	5.18422	5.77058	5.30841	5.09675	5.43805	5.37387	4.64953	4.8018	4.98032
Hoxa5	51.96	54.26	48.35	91.56	0.001264	5.63982	5.68224	5.86859	5.73919	6.28939	5.42334	5.62714	5.85158	5.42435	6.17494	6.78982	6.26462
Ogn	2456	2039.75	1477.76	1139.72	0.0012671	11.0369	11.1691	11.4587	11.0681	11.3479	10.6812	10.3196	10.6975	10.6729	9.85883	10.5231	10.0173
Ugp2	376.88	427.41	585.49	554.65	0.0012807	8.30843	8.41815	8.82042	8.82514	8.82339	8.65072	9.18162	9.35657	9.12192	8.83717	9.35378	9.11531
Slc6a13	244.42	404.8	294.88	96.37	0.0012809	8.15444	7.64464	7.93741	8.56048	8.70853	8.80675	8.5943	7.35213	8.79806	7.04002	5.79692	6.5865
Wbscr27	179.89	137.71	157.55	110.81	0.0012845	7.49311	7.47452	7.43893	7.20427	7.37943	6.86091	7.30381	7.44153	7.2729	6.87602	6.66397	6.53774
Cd80	75.65	58.1	42.9	29.98	0.0012872	6.32106	5.89998	6.55591	6.02026	6.121	5.60026	5.50236	5.43503	5.43447	4.55632	5.43975	4.54324
Bhlhe40	150.74	288.8	224.29	220.83	0.0013009	7.12952	7.32653	7.20009	7.94831	8.30783	8.3869	7.903	8.08268	7.56155	7.47914	7.96138	7.76561
Glud1	1102.39	1053.3	1186	2061.79	0.0013018	9.84798	10.1483	10.172	10.0527	10.2459	9.90427	10.0314	10.5214	10.1727	10.5801	11.3767	10.9639
Mmp9	102.1	66.7	55.66	39.23	0.0013194	6.59072	6.07238	7.38344	5.94307	6.10203	6.2754	5.74806	5.99616	5.78629	5.335	5.0097	5.24929
Tgfb1	269.13	215.13	196.83	149.57	0.0013235	8.15053	8.02724	7.96582	7.83185	7.76761	7.7646	7.80716	7.54926	7.64891	7.41407	6.93497	7.10215
Gria3	138.46	87.11	54.12	52.95	0.0013344	6.78348	7.18347	7.34524	6.44196	7.15643	5.87574	5.35976	6.11304	5.94117	5.18982	6.13066	5.60528
Mrps34	157.98	220.76	232.9	253.68	0.0013519	7.11661	7.18204	7.5591	7.91027	7.72237	7.85468	7.88992	7.98721	7.83318	8.14041	7.87803	7.8135
Ptger3	146.5	357.95	806.81	362.72	0.0013627	7.42324	6.44726	7.66379	8.93971	7.68616	8.97508	10.0002	9.40651	9.6623	9.15275	8.18934	8.1125
Trub2	147.45	162.92	226.47	213.28	0.0013633	7.10632	7.21233	7.25742	7.41341	7.36388	7.41249	8.07273	7.75936	7.76463	7.82819	7.5301	7.68556
Ranbp3l	14.21	11.4	8.75	7.25	0.0013691	3.80681	3.58549	4.14004	3.79087	3.63335	3.10655	3.10915	3.02581	3.28248	2.99151	2.65875	2.89428
E330013P04Rik	73.92	40.16	30.19	29.53	0.0013755	5.92385	6.43168	6.3179	5.39691	6.10072	4.66135	4.70158	5.0599	5.06714	4.64275	5.15672	4.66592
Arrdc3	1022.45	629.29	338.75	864.85	0.0013764	9.77276	10.0587	10.0023	9.32494	9.41656	9.22621	7.75911	8.19316	9.36283	9.48703	9.95085	9.77891
Zfand2b	113.05	114.5	128.23	169.67	0.0013855	6.76323	6.78568	6.91214	6.97062	6.78778	6.91634	7.05576	7.21812	6.8861	7.32292	7.35461	7.3589
Tenc1	731.06	675.91	439.18	519.96	0.0013857	9.58403	9.2602	9.57385	9.44649	9.43779	9.39929	8.73705	8.63708	9.04369	9.24228	9.04769	8.77417
Tppp3	269.77	266.35	281.45	161.86	0.0013868	8.1653	7.74714	8.22487	8.04072	8.28066	7.95727	7.98952	8.03192	8.48685	7.00008	7.29084	7.51301
Fam132a	371.66	360.24	435.7	628.39	0.0013909	8.70395	8.30869	8.4944	8.68697	8.29129	8.61336	8.88783	8.86468	8.64432	9.15812	9.31792	9.35114
Col15a1	448.21	535.6	429.75	132.33	0.0013918	8.67124	8.66374	8.9553	9.24747	8.82785	9.24493	9.13861	8.22419	8.98869	7.94393	5.97001	6.96258
Tmem110	64.08	83.72	88.62	101.74	0.0014114	5.99313	5.90907	6.17744	6.52829	6.33192	6.47771	6.52921	6.58638	6.44874	6.63768	6.49818	6.56159
Gnpda1	168.1	139.09	116.85	74.95	0.0014143	7.43499	7.09473	7.5845	7.30224	7.13512	7.06131	6.84098	7.13007	6.79199	6.18907	5.55892	6.5651
Chd7	50.87	77.01	56.75	75.93	0.0014284	5.44014	5.90457	5.75783	6.46812	6.345	6.15859	5.56418	6.06079	5.98683	6.11535	6.03065	6.23762
Map3k5	167.16	153.34	163.71	294.15	0.0014305	6.99768	7.62486	7.47749	7.42893	7.56213	6.9169	7.21428	7.81245	7.16416	7.96349	8.2019	8.33553
Dusp4	97.38	194.23	254.55	127.66	0.0014472	6.31918	6.48479	7.02538	7.59194	7.55555	7.79534	7.82277	8.74672	7.51014	6.74126	7.10872	6.88881
Arhgap27	84.91	89.36	78.15	126.71	0.0014581	6.40874	6.63397	6.19063	6.54822	6.62723	6.42782	6.20118	6.44856	6.34588	6.96888	6.88466	6.82187
Hfe	558.44	701.66	691.71	403.54	0.0014623	9.08155	9.02842	9.13383	9.62195	9.35755	9.47982	9.70994	9.23393	9.45721	8.98726	8.44125	8.49915
Apoc1	815.24	896.14	951.94	1726.59	0.0014688	9.17616	9.99977	9.66606	9.69405	9.90183	9.90866	9.68961	10.4053	9.68257	10.6894	10.758	10.7347
Slc6a6	528.36	733.14	508.77	958.24	0.00148	8.6299	9.31042	9.06254	9.47884	9.77847	9.36019	8.68972	9.29672	9.06237	9.73698	10.1471	9.76638
Mst1r	77.69	86.08	66.29	52.56	0.0014986	6.28551	6.20595	6.39034	6.60707	6.44734	6.40789	6.17499	5.95489	6.13999	5.64513	5.76001	5.42427
Rgs10	215.7	161.41	149.96	132.81	0.0015133	7.47689	7.84811	7.83813	7.37843	7.27649	7.51782	7.30819	7.20538	7.30049	6.98477	6.78998	7.11174
Orm1	864.95	1634.62	1871.42	1586.8	0.0015142	9.70234	9.46995	9.95306	10.9396	10.178	11.0267	11.144	10.9395	10.6618	10.9014	10.3862	10.532
Ifi204	328.11	270.03	183.69	197.87	0.0015188	8.03901	8.27344	8.65276	8.30942	8.20312	7.81415	7.31198	7.84483	7.51807	7.28314	7.90478	7.51931
Ccr7	41.75	24.58	22.46	21.78	0.0015204	5.26306	5.55101	5.42221	4.80004	4.71481	4.3823	4.8725	4.3213	4.32428	4.3301	4.65442	4.18453
Itih5	1590.46	1142.23	1082.74	726.09	0.0015404	10.5224	10.3748	10.8405	10.1582	10.1243	10.2545	10.2649	9.63084	10.4395	9.81096	9.22644	9.44148
Grsf1	439.9	539.62	556.68	700.67	0.0015494	8.41395	8.87861	8.92848	9.11457	9.20553	8.9808	9.01476	9.34972	9.07597	9.30261	9.53394	9.45588
Hpca	107.61	89.34	59.04	70.53	0.0015512	6.3418	7.07527	6.82956	6.34638	6.83916	6.3996	5.66617	5.99365	6.10829	6.17696	5.98544	5.90153
Vcan	164.7	201.25	151.61	73.83	0.0015555	7.05729	7.07395	7.9042	7.5902	7.67953	7.8166	7.06355	6.84045	7.95224	6.10576	5.76143	6.38535
Abcb10	55.18	71.1	87.85	79.83	0.0015579	5.5511	5.79343	6.1086	6.25873	6.10414	6.24204	6.54641	6.44328	6.53847	6.23715	6.1583	6.21472
Olfr617	9.07	6.43	8.99	11.45	0.0015655	3.20479	3.17773	3.19536	2.43392	2.85605	2.74478	3.24886	2.87697	3.44337	3.74899	3.36651	3.35849
Slfn8	36.01	30.08	22.92	17.93	0.0015713	5.04326	5.30026	5.2594	5.23325	5.07758	4.5144	4.72304	4.55235	4.34783	4.25317	4.2749	3.80602
Acp6	181.64	274.83	278.82	254.2	0.0015735	7.43882	7.41798	7.56869	8.16908	7.96704	8.30062	8.13092	8.25304	8.07633	8.05742	7.88161	7.90486
Slc14a1	72.49	58.55	47.41	40.03	0.0015738	5.95895	6.42666	6.19925	5.71659	5.97771	6.03306	5.5886	5.72176	5.51598	5.42518	4.87303	5.38434
Slc15a3	66.6	46.82	43.73	38.31	0.0015789	6.09574	6.03253	6.10149	5.47887	5.49103	5.73214	5.61789	5.52963	5.30974	5.37189	5.0214	5.10133
Arl11	55.7	46.92	43.22	35.46	0.0015804	5.72675	5.98741	5.75425	5.42561	5.857	5.47569	5.56326	5.39702	5.44771	5.23238	4.96857	4.98209
Hpgds	115.72	98.81	80.29	39.17	0.0015877	6.11821	7.2496	7.18543	6.4722	7.30063	6.23287	6.27742	6.71519	6.11246	4.82164	5.21601	5.60065
Adrbk2	37.64	41.61	53.32	54.72	0.0015958	5.20415	5.24981	5.33665	5.41554	5.47635	5.31638	5.84355	5.84029	5.6422	5.37644	5.77323	5.85505
Cnr1	161.91	87.29	130.33	78.09	0.0015994	6.93029	7.41236	7.60803	6.58073	6.63038	6.28515	7.43037	6.78782	7.02492	6.56725	5.77614	6.17061
Ccdc125	30.75	37.48	50.24	24.88	0.0016115	4.6275	5.02702	5.28595	5.29482	5.61246	4.88852	5.93057	5.48416	5.6458	4.55925	4.75529	4.43028
Eps8	480.97	404.19	327.95	302.6	0.0016226	8.77445	8.93455	8.88564	8.60192	9.06109	8.40832	8.1728	8.43463	8.50988	8.07345	8.30288	8.25074
Tmem173	232.01	183.89	174.35	128.76	0.0016226	7.95551	7.7581	7.79333	7.58318	7.44116	7.68234	7.68924	7.42004	7.36378	7.00746	6.77475	6.96621
Casp4	153.27	184.59	129.88	118.06	0.0016296	7.16631	6.999	7.56729	7.76183	7.52322	7.42825	6.99944	7.20374	7.0121	6.71986	6.8754	6.76336
Pfkl	191.38	305.3	333.97	240.49	0.0016307	7.46326	7.54474	7.64254	8.21123	8.12626	8.54481	8.45404	8.27755	8.49484	7.89305	7.5775	8.10781
Larp4	23.99	25.82	21.32	37.17	0.0016568	4.47792	4.65281	4.70447	4.77658	4.84012	4.50456	4.31571	4.51516	4.48747	4.93405	5.49372	4.99237
Pik3r5	156.37	100.66	89.6	81.05	0.0016692	7.39646	7.13435	7.29658	6.92579	6.58205	6.62695	6.62913	6.70749	6.25555	6.35767	6.34723	5.98442
Tmem45b	852.46	1263.53	1056.55	673.65	0.001673	9.6416	9.62605	9.81788	10.5393	10.0255	10.408	10.4223	9.79922	10.0202	9.41241	9.61141	9.12835
Ptch2	92.23	120.78	89.68	53.55	0.0016732	6.42551	6.75061	6.42121	6.7803	7.20179	6.90774	6.81262	6.18432	6.6291	5.47337	5.31625	6.11367
Lrrc33	79	61.78	50.82	40.81	0.001674	6.4562	6.24104	6.24541	6.0427	5.91473	6.02322	5.88913	5.84256	5.39972	5.06191	5.43985	5.31632
Ccrn4l	98.34	77.25	96.99	126.46	0.0016828	6.53557	6.83554	6.48979	6.44088	6.36441	6.17881	6.46115	6.71727	6.77395	6.94401	6.87481	6.84488
Itga4	132.97	104.49	76.54	68.31	0.0016872	7.10491	6.95427	7.07386	7.00586	6.75483	6.52758	6.68903	6.20138	6.04292	5.83849	6.25694	5.85009
Ncr1	20.3	14.8	22.9	10.76	0.0016945	4.18819	4.34258	4.58592	4.08715	3.9905	3.57847	4.52442	4.98512	4.08822	3.25945	3.45166	3.51626
Dixdc1	55.46	59.37	60.33	40.09	0.001703	5.62791	5.85554	6.00129	5.73709	6.04505	6.02495	6.13843	5.81229	5.90963	5.21066	5.18224	5.31323
Gsta4	372.33	455.48	631.68	511.17	0.0017138	8.6206	8.26367	8.6244	9.00355	8.93588	8.62838	9.45413	9.40009	9.14841	9.11961	8.81381	9.02432
Hoxc8	2804.75	2647.02	2706.08	1801.83	0.0017181	11.6944	11.1565	11.4052	11.4544	11.3508	11.3646	11.5998	11.3234	11.3762	10.8773	10.8267	10.6315
Fam195a	145.04	163.69	244.22	286.71	0.0017585	7.26733	6.90112	7.3344	7.60722	7.08299	7.54438	8.07509	8.17208	7.66163	8.2332	8.04046	8.10976
Sycp3	14.01	19.31	24.48	43.1	0.0017614	3.68828	3.68033	4.09604	4.46811	4.54849	3.8462	4.24122	5.19183	4.49862	4.75265	5.777	5.53781
Vegfc	120.49	91.27	78.89	69.19	0.0017772	6.58713	6.88206	7.25736	6.34514	7.02443	6.30127	6.15764	6.32323	6.57607	5.86053	6.12989	5.99088
Fam78b	30.61	31.68	37.45	20.14	0.001778	4.9199	4.94036	5.03817	4.96283	4.88551	5.12643	5.29733	4.85221	5.6088	4.20273	4.11413	4.54033
Csrnp1	50.24	55.25	41.84	67.9	0.0017863	5.56536	5.66335	5.81497	5.6672	5.79796	5.99724	5.43265	5.31722	5.52072	6.03923	5.74601	6.09753
P2ry10	17.39	13.25	8.66	8.23	0.0017919	3.5096	4.38969	4.55922	3.86778	3.33397	3.93691	3.27548	3.09165	3.0111	3.15895	2.96157	2.96865
Fahd1	20.52	31.64	35.96	38.26	0.0017974	4.11471	4.49808	4.56963	5.27931	4.90069	4.81524	5.02442	5.31853	5.25046	4.82645	5.41794	5.30983
Selplg	143.49	91.3	75.83	70.8	0.0017982	7.01859	7.23574	7.19278	6.68105	6.40133	6.64276	6.57769	6.15602	6.15179	6.24012	6.19864	5.67262
Clu	1091.48	743.71	583.11	611.01	0.001799	10.0051	9.97998	10.1335	9.64663	9.94135	9.08444	9.15734	9.31442	9.16381	9.24589	9.52173	8.94759
Slc1a1	25.29	31.05	26.99	39.53	0.001805	4.50408	4.6963	4.86876	4.95269	5.33539	4.66849	4.7372	4.82804	4.75073	5.17591	5.06679	5.39979
Tbc1d19	339.16	308.34	293.02	197.17	0.0018196	8.36568	8.27261	8.47122	8.39342	8.66148	7.81141	8.10364	8.2916	8.26802	7.44334	7.7664	7.49296
Pml	138.58	125.91	116.79	91.21	0.0018211	7.21242	6.94465	7.15521	7.09383	7.02116	6.96359	6.94268	6.90279	6.90449	6.29981	6.55494	6.35349
Trp53	380.75	259.96	314.79	207.8	0.0018385	8.83885	8.3734	8.37992	7.86745	8.1204	8.19064	8.37753	8.38803	8.1936	7.63823	7.68504	7.60795
Syp	76.88	49.85	48.31	42.02	0.0018476	6.37129	6.05398	6.41702	5.73039	5.5783	5.69675	5.8643	5.43953	5.58486	5.48496	5.26448	5.14402
Slc41a2	52.63	43.26	38.02	32.02	0.0018555	5.36207	5.81628	6.08663	5.50382	5.49219	5.39313	5.35735	5.1733	5.30713	4.99209	4.95588	4.83239
Trim16	147.32	120.93	114.34	78.37	0.0018636	7.31627	7.05597	7.18923	6.87668	7.28098	6.74153	6.90244	6.57451	7.18068	5.91209	6.30548	6.32043
Kirrel	115.59	98.68	59.07	64.86	0.0018731	6.94904	6.44565	7.15355	6.96702	6.79504	6.26271	5.86181	5.68654	6.21994	6.10971	5.78824	5.7944
Serpina3f	51.13	58.13	34.01	28.02	0.0018742	5.8712	5.75213	5.4422	5.93974	5.69055	6.05215	5.44633	5.11859	4.76344	4.91099	4.46142	4.84857
Cd248	149.98	159.7	156.39	68.44	0.0018786	7.31888	6.83282	7.49267	7.32129	7.44058	7.31833	7.19736	7.01279	7.79599	6.51332	5.51942	5.90047
Dapp1	194.02	135.28	98.25	80.62	0.0018886	7.81175	7.44376	7.48726	7.24193	7.60817	6.49805	6.66768	6.86365	6.45757	5.92703	6.68915	6.06514
Wdr96	88.26	65.9	53.65	91.52	0.0019015	6.50986	6.53986	6.35471	6.01878	6.28211	5.98747	5.49013	6.00906	5.8752	6.67516	6.08127	6.45763
Gramd4	145.95	102.36	118.77	80.5	0.0019137	6.9984	7.00612	7.52108	6.7308	6.79023	6.66133	7.19388	6.61765	7.02099	6.04152	6.11342	6.48138
Steap4	1037	1505.66	1584.79	629.19	0.0019208	9.86652	9.60943	10.4423	10.6673	10.3498	10.7565	10.7477	10.4964	10.8158	9.60701	8.55634	9.68497
Cyc1	322.66	404.81	523.98	521.64	0.0019318	8.46775	8.0343	8.39984	8.8254	8.51781	8.72378	9.1806	9.09841	8.90609	9.15289	8.9253	8.9591
Ptpn22	73.15	53.89	38.77	42.86	0.0019328	6.16613	6.31082	6.14104	5.92224	5.79529	5.65233	5.57585	5.44829	4.88942	5.35893	5.46809	5.16777
Slc25a30	190.4	129.13	118.58	307.62	0.0019332	7.30869	7.6676	7.66454	7.09157	7.30432	6.77715	6.77232	7.02465	7.01626	7.24202	8.65865	8.77853
Larp1b	68.41	101.77	119.07	160.43	0.0019628	5.70828	6.02217	6.64299	7.08974	6.85838	6.20578	6.66958	7.18386	6.98146	6.84896	7.48484	7.43532
Timp2	2301.77	1802.48	1433.22	1355.44	0.0019689	10.9034	11.2254	11.2024	10.8081	11.0544	10.6725	10.3099	10.6129	10.6559	10.4755	10.5318	10.1252
Pla2g7	345.15	208.19	175.13	196.13	0.001976	8.23835	8.35272	8.59171	7.67004	8.19018	7.3338	7.32258	7.78317	7.36421	7.10478	7.89896	7.65892
Snhg11	80.19	54.73	47.3	34.41	0.0019876	6.41089	6.34945	6.23101	6.08427	5.98998	5.40782	5.36272	5.60502	5.83808	4.9081	4.57245	5.59921
Tfpi	158.02	123.82	110.44	81.47	0.001998	7.10259	7.18494	7.57099	7.093	7.4509	6.44043	6.55914	6.91124	7.03883	6.03058	6.27901	6.40171
Slc10a6	96.44	71.34	54.57	127	0.002	6.53167	6.26086	7.00663	6.52132	6.12571	5.99676	5.76979	6.10216	5.58072	6.71395	7.43054	6.56608
Csf1	196.98	186.81	162.83	122.76	0.0020026	7.57446	7.24548	7.96794	7.61521	7.60634	7.54369	7.43212	7.35679	7.40784	6.90718	6.692	6.93487
Adamts2	373.47	359.07	286.84	216.17	0.002011	8.43562	8.40657	8.67123	8.31606	8.56738	8.66031	8.1106	7.98015	8.49709	7.95095	7.52378	7.63316
Epsti1	132.33	116.28	89	73.42	0.0020111	6.83675	7.09488	7.18345	7.08798	6.89255	6.76372	6.69487	6.40345	6.47702	6.42316	5.71905	6.08678
Hspb8	346.05	559.87	503.17	675.2	0.0020165	8.30913	8.04466	8.83424	9.26524	9.16114	9.05646	9.32563	8.67071	9.02712	9.32056	9.56003	9.26014
Abcc3	99.53	76.79	67.4	53.18	0.0020186	6.59603	6.70137	6.60877	6.1147	6.75333	6.05144	5.91851	6.04519	6.39476	5.54831	5.34869	5.97137
Cd163	286.21	294.57	194.46	269.73	0.0020391	7.84911	8.22101	8.32316	8.43572	8.17092	8.10794	7.6693	7.68586	7.58942	8.04474	7.84505	8.22823
Rnf144b	375.02	433.46	241.56	494.65	0.0020418	8.45731	8.56468	8.50916	8.66629	8.75122	8.95878	7.5477	7.78677	8.51572	8.78698	8.99422	9.0417
Trem2	110.8	76.07	61.78	66.5	0.0020436	6.40887	7.06105	6.898	6.14609	6.46647	6.28442	6.08122	6.22993	5.67627	6.03852	5.94477	5.82168
Csf2rb2	101.39	73.69	63.39	52.61	0.0020455	6.70056	6.64231	6.65031	6.07043	6.33567	6.36422	6.08134	6.05434	5.95629	5.69352	5.91036	5.22958
Tgfb3	185.33	136.13	111.06	122.5	0.0020619	7.37011	7.33232	7.81061	7.02485	7.33075	7.04642	6.78431	6.57796	7.17044	6.91066	6.84242	6.76104
March3	68.79	105.55	87.6	141.4	0.002076	5.72764	6.22816	6.43289	6.76317	6.71681	6.84629	6.34608	6.79837	6.34735	7.39859	7.08741	6.73094
Scp2	701.32	954.61	1034.62	1570.6	0.0020931	9.04881	9.53043	9.60819	9.94705	9.98908	9.8488	9.87527	10.3168	9.95272	10.0457	10.7812	10.9617
Cxcl9	706.3	585.46	470.45	233.6	0.002108	9.58999	9.31986	9.35475	9.49761	9.11471	9.05847	9.25867	8.45557	9.00831	8.55097	7.10066	7.83606
Kirrel	146.87	125.87	88.38	88.75	0.0021264	7.19668	7.10051	7.27574	7.25244	7.04967	6.76983	6.47438	6.39001	6.6955	6.71337	6.22667	6.16128
Ect2	23.98	24.27	22.51	15.91	0.0021425	4.38463	4.72652	4.73069	4.63278	4.84571	4.38876	4.53426	4.69639	4.31369	3.91301	3.97215	3.98707
Limd2	190.16	157.57	139.88	113.3	0.0021496	7.7049	7.56835	7.40144	7.18514	7.45573	7.38024	7.19758	7.23821	7.10393	6.86237	6.68397	6.62744
Pcolce	326.08	330.47	272.98	183.33	0.002181	8.15154	8.46626	8.32368	8.06653	8.5134	8.62763	7.98836	8.0907	8.29695	7.68056	7.15633	7.52587
Sc4mol	197.82	310.57	401.07	337.73	0.0021885	7.25284	7.72618	7.82552	8.42621	8.15584	8.38354	8.75319	8.3208	8.95367	7.92338	8.55116	8.63288
Cma1	44.16	26.4	26.53	26.82	0.0021891	5.10781	5.71391	5.668	4.77781	4.71557	4.69252	4.689	5.02064	4.55774	4.5959	4.89401	4.56615
Lepr	19.75	20.27	21.53	94.92	0.0021896	4.19838	4.31972	4.47183	4.13586	4.58127	4.33242	4.06833	4.46525	4.819	4.88249	7.29476	7.3969
Ell	185.05	146.29	118.27	170.09	0.0021975	7.51253	7.43357	7.57083	7.19957	7.41428	7.0826	6.79961	7.12483	6.88006	7.44065	7.53837	7.05669
Prps1	365.89	589.11	412.31	290.22	0.0022107	8.45763	8.10449	8.86349	9.29865	9.30654	9.10417	8.49657	8.5711	9.07252	8.07697	7.89885	8.46415
Myrip	66.44	55.24	52.78	83.23	0.0022111	6.14908	6.02796	6.03731	5.94173	5.66229	5.85853	5.70468	5.64487	5.92778	6.14999	6.41895	6.23831
Mrpl41	199.63	228.57	244.26	360.43	0.0022259	7.51812	7.61179	7.71431	7.97715	7.58058	8.08712	7.91503	7.81716	8.18154	8.63142	8.43065	8.36115
Senp8	113.05	115.6	141.95	80.31	0.0022472	6.38591	6.84244	7.22446	6.75787	7.17601	6.76754	7.24083	7.19698	7.15734	5.96857	6.12547	6.53199
Apex1	131.96	250.09	204.23	188.84	0.0022569	7.02144	6.7615	7.32884	8.14244	7.77916	8.10436	7.84405	7.65178	7.66225	7.69079	7.26753	7.54246
Cyp4f18	39.16	30.09	24.03	21.95	0.0022589	5.33276	5.00859	5.64445	5.14479	4.83134	4.79829	4.82992	4.60779	4.38893	4.43217	4.30782	4.46843
Dmrt2	212.68	274.99	414.13	186.13	0.0022758	7.90302	7.49362	7.73068	8.03599	8.08799	8.31522	9.00069	8.99903	8.18661	7.69351	7.48973	7.25468
Shisa4	50.79	44.23	37.43	30.38	0.0022804	5.67522	5.56189	5.85093	5.47326	5.74758	5.29116	5.30641	5.06291	5.40335	4.7468	4.58537	5.23398
Fmnl2	162.74	140.07	128.94	197.98	0.0022899	7.11304	7.36756	7.49565	7.1664	7.35394	6.98769	6.82084	6.95651	7.39059	7.52323	7.70647	7.48015
Itih4	45.09	48.49	80.32	108.75	0.0023036	5.71533	5.08599	5.78262	5.74327	5.3126	5.80142	6.48868	6.70571	5.92553	7.00813	6.62532	6.35576
Sncg	4353.92	2041.88	2089.95	725.1	0.0023058	12.2146	11.9733	12.1529	11.3715	11.3234	10.3623	11.4908	10.0086	11.6187	10.5293	8.82166	9.12487
Rabl5	177.73	149.2	144.3	109.74	0.0023111	7.51073	7.37431	7.46821	7.14402	7.55724	7.07213	7.19289	7.07019	7.38733	6.83487	6.51605	6.67481
Rnase6	103.23	85.28	64.25	51.06	0.0023151	6.60858	6.51724	6.94473	6.30719	6.69116	6.39744	6.12393	5.7619	6.24396	5.96279	5.5493	5.1808
Coro1a	153.4	123.69	109.48	73	0.0023189	7.26647	7.30046	7.16008	7.08264	6.95209	6.97241	7.07512	6.69849	6.69366	6.53061	5.79904	5.87948
Cd200r1	45.3	31.49	29.39	23.74	0.0023223	5.4351	5.28991	5.88566	5.17613	5.2896	4.55646	4.88498	5.06205	4.74165	4.48557	4.58576	4.46732
Mpp1	760.58	1203.8	1035.57	848.18	0.0023338	9.42916	9.46563	9.68733	10.4734	10.3128	10.0157	10.0663	10.1655	9.8696	9.85671	9.83744	9.44953
Bnip3l	89.89	115.69	96.2	156.01	0.0023354	6.18006	6.61419	6.70587	6.836	6.8934	6.98052	6.66237	6.64755	6.606	6.7722	7.56895	7.3094
D8Ertd82e	132.5	128.84	133.24	195.67	0.0023938	7.20058	6.89754	7.02846	7.00902	7.07745	7.09623	7.20551	7.03322	7.0857	7.3935	7.73173	7.54963
Fam57b	37.21	51.91	64.12	62.75	0.0023997	5.22957	5.23632	5.2788	5.79486	5.38423	5.97162	6.06013	6.16838	5.91895	5.93356	5.72312	5.89202
9030625A04Rik	103.9	81.94	86.11	59.17	0.0024144	6.56081	6.72975	6.82158	6.62735	6.64671	5.96071	6.46282	6.67684	6.28749	5.75662	5.96424	5.61426
Cnnm4	52.54	62.47	67.31	88.82	0.0024448	5.75159	5.80318	5.64023	5.82405	6.28067	5.93516	5.92561	6.43316	6.00506	6.54428	6.1447	6.38927
Il18r1	37.3	30.19	21.95	16.33	0.0024574	5.33819	4.96378	5.46876	5.40952	4.83646	4.56743	4.83665	4.412	4.17422	4.24134	3.90165	3.81612
L2hgdh	68.02	75.33	86.91	119.14	0.0024601	6.04749	5.88585	6.41753	6.61566	6.30965	5.96407	6.4784	6.62211	6.36992	6.57576	7.05504	6.80386
Aasdhppt	197.86	310	324.84	273.73	0.0024661	7.13799	7.72544	7.94613	8.40159	8.34239	8.20038	8.26074	8.43788	8.38364	7.72811	8.24939	8.18834
Zfp516	120.44	106.44	128.34	207.57	0.002472	6.76259	6.91144	7.0435	6.79144	7.23915	6.30519	6.70789	7.41315	7.0305	7.24605	7.809	7.87372
Rab27a	45.56	50.47	43.71	70.61	0.0024833	5.42823	5.49245	5.69752	5.76797	5.5822	5.70727	5.49724	5.25703	5.68982	5.74022	6.27421	6.0747
Lyrm5	134.37	186.63	200.11	272.79	0.0024911	6.75559	7.07193	7.35957	7.76976	7.63191	7.34146	7.50062	7.84138	7.72357	7.45195	8.32569	8.3798
Zc3h6	70.69	52.93	52.6	87.15	0.0024944	6.05492	6.35662	6.05535	5.90786	6.14726	5.29423	5.60557	5.91558	5.76196	6.14118	6.56	6.30886
Rassf6	19.25	39.05	39.73	31.12	0.002496	4.117	4.55603	4.21684	5.31213	5.61378	5.03421	4.93779	5.96176	5.15061	4.75127	5.12751	4.79671
Gramd1b	218.21	152.1	186.81	361.51	0.0025006	7.71864	7.98933	7.52904	7.16401	7.83935	6.85049	7.11849	7.76519	7.85412	8.28102	8.30292	8.8432
Ear11	31.8	16.74	12.49	9.53	0.0025177	5.71714	4.24427	5.05082	4.34601	4.40728	3.48219	3.54025	3.80384	3.63592	3.36554	2.92788	3.41366
Mycl1	191.5	111.25	75.2	150.91	0.0025282	7.38194	6.9894	8.29665	7.13348	6.61012	6.81603	6.01868	6.51138	6.30881	6.80007	7.38164	7.31962
Prkag2	156.68	164.18	132.26	102.82	0.0025464	7.2343	7.11999	7.47918	7.47802	7.43997	7.28746	7.13719	6.75242	7.37418	6.48936	6.69829	6.54652
Adcyap1r1	154.74	98.81	74.5	131.22	0.002577	7.26848	7.63087	6.87378	6.79205	6.74266	6.5051	6.54311	6.17855	6.09204	7.0402	7.05917	6.7501
Vmn1r233	38.75	34.82	33.75	51.19	0.0025805	5.16893	5.38578	5.35792	4.99592	5.2042	5.21257	5.08367	5.32655	4.90388	5.68212	5.57852	5.43734
Zfp296	38.2	29.91	22.66	33.73	0.0025832	5.32047	5.30827	5.21647	4.96987	4.8739	4.89625	4.29775	4.42959	4.85464	4.77758	5.2007	5.03245
Gpnmb	282.88	72.2	98.51	114.86	0.0025951	7.24651	8.59115	8.47271	6.0969	6.70168	5.86175	6.42955	7.50321	6.06194	6.47554	7.31401	6.47849
Cmklr1	1054.39	1206.55	795.79	492.15	0.0025951	10.2482	9.53443	10.2257	10.379	10.0348	10.3782	9.72079	9.25866	10.0133	9.47975	8.74985	8.59393
Adam23	150.31	111.85	77.89	75.17	0.0026053	6.8787	7.33041	7.44166	6.71709	7.13461	6.71287	5.93226	6.06272	7.00158	5.94141	6.10066	6.29833
Lair1	32.42	37.52	28.52	22.01	0.0026415	4.7846	5.23948	5.12537	5.36411	5.3569	5.04234	5.13094	4.60929	4.81773	4.54549	4.37756	4.28999
Clmn	264.02	328.73	296.71	442.77	0.002647	8.05627	7.98988	8.00611	8.43869	8.59549	8.13878	8.01496	8.51001	8.19517	8.4699	8.92508	8.91105
Zhx3	209.64	223.63	190.39	280.87	0.0026516	7.55173	7.69739	7.79906	8.04884	7.92488	7.55771	7.3749	7.7325	7.74304	8.01678	8.10603	8.17028
Olfr1167	5.94	4.38	4.27	3.49	0.0026971	2.79638	2.69816	2.2206	2.16607	1.94935	2.29554	2.30527	2.07624	1.92793	1.68231	1.86519	1.82342
Ccdc109b	108.24	83.18	76.82	58.28	0.0027012	6.65618	6.60171	7.01223	6.7678	6.39838	6.14311	6.36787	6.37508	6.2049	5.83106	5.94069	5.49438
Ppt2	227.84	176.65	233.4	145.64	0.0027031	7.97087	7.59277	7.871	7.63628	7.47805	7.40752	8.17061	7.69371	7.84803	7.1181	7.11838	7.09691
Clec9a	13.52	10.42	8.04	6.64	0.0027188	3.81724	3.6717	3.80963	3.56632	3.71744	2.88226	2.97853	3.10063	2.96536	3.07299	2.63888	2.45261
Nol3	226.25	163.16	156.85	81.11	0.0027285	7.95618	7.66434	7.7856	7.50958	7.33572	7.33891	7.72081	7.17432	7.13564	6.97018	5.95028	5.7747
Gla	89.98	77.55	72.78	53.64	0.002734	6.03272	6.61296	6.86848	6.14033	6.65761	6.1653	6.27111	6.17798	6.2541	5.52327	5.70401	5.68721
Fmo3	49.54	51.69	29.22	86.1	0.0027421	5.15048	5.96925	5.88731	6.04859	6.19006	5.03165	4.82759	4.86585	4.98184	5.66118	6.65963	6.66478
Gng2	432.08	345.29	254.33	256.83	0.0027462	8.56444	8.87329	8.69931	8.43757	8.69051	8.25547	7.96671	8.03684	8.08634	8.42147	7.75988	7.74174
Fgfr2	122.7	118.67	128.45	342.64	0.0027475	6.3536	7.36532	7.06288	6.63277	7.67412	6.48121	6.7794	7.2329	7.14484	7.54543	8.87956	8.73409
Cttnbp2nl	172.4	104.08	108.85	145.02	0.0027509	7.09494	7.53691	7.58778	6.75779	7.10463	6.38756	6.58556	7.07899	6.7834	7.3427	6.99815	6.97525
Cd1d1	566.62	917.91	764.67	521.03	0.0027529	8.86276	9.24614	9.18578	10.1597	9.7582	9.70034	9.70053	9.59597	9.56438	9.38958	8.63322	9.0349
Tlr13	133.4	97.86	66.53	78.45	0.0027696	6.62783	7.16852	7.35667	6.68914	6.60028	6.71559	6.23603	5.90205	6.14987	5.70195	6.57304	6.28499
Slc25a10	330.97	816.47	876.87	627.91	0.002787	8.16231	8.62002	8.22394	9.97898	9.16652	10.0137	10.0372	9.99947	9.38646	9.83308	8.86455	9.16777
Coq6	83.11	90.82	107.9	128.84	0.0028124	6.385	6.23651	6.53761	6.58221	6.46799	6.64244	6.81188	6.85042	6.75228	7.05842	6.85372	6.82855
Plek	327.92	238.54	184.38	149.42	0.0028264	8.00249	8.46283	8.49517	7.79381	8.01079	7.99663	7.80527	7.4472	7.47019	6.73311	7.84673	6.86524
Amotl2	464.07	332.65	325.43	177.56	0.0028303	8.90001	8.59916	8.91984	8.27997	8.34594	8.62327	8.91792	7.9789	8.25405	7.9233	7.08397	7.23036
Ccdc126	22.17	20.93	30.45	19.77	0.0028692	4.37926	4.27456	4.83022	4.46553	4.37598	4.32306	5.04719	4.95081	4.83544	4.23816	4.21037	4.32209
P2rx5	22.32	31.56	40.55	28.36	0.0028708	4.62168	4.32876	4.56065	5.11712	4.77764	5.0579	5.61291	5.06952	5.43954	4.87535	4.57006	4.8158
Rdh14	34.77	59.36	68.18	77.05	0.0028751	4.35782	5.5384	5.58048	6.01874	6.06585	5.73593	6.23124	6.0858	6.09166	6.10821	6.25171	6.09588
9030617O03Rik	119.44	140.23	177.78	183.37	0.002895	6.91493	6.78816	6.98327	7.27628	7.03531	7.22657	7.51944	7.71571	7.32045	7.51373	7.43468	7.42604
Bysl	91.26	113.04	150.17	154.03	0.0029095	6.40012	6.39045	6.7705	7.011	6.66977	6.94762	7.37668	7.47796	6.98721	7.29277	7.16293	7.13526
Gabre	26.43	18.28	14.91	15.46	0.0029098	4.91158	4.8295	4.50139	4.23179	4.47788	3.90782	3.6782	4.01828	4.06565	3.78416	4.11908	3.8236
Lsp1	327.12	257.13	248.79	179.37	0.0029149	8.43767	8.13531	8.38814	8.10165	7.89553	8.16808	8.1721	7.76098	8.0501	7.63972	7.3062	7.33543
Atpaf2	194.91	251.1	293.34	274.27	0.002955	7.51785	7.57899	7.6478	8.10653	7.8685	8.07701	8.31056	8.08785	8.28423	8.07672	7.91953	8.18049
Pde4dip	30.03	46.76	56.21	60.26	0.0029588	4.79969	4.6893	5.34972	5.50132	5.64962	5.56365	6.01643	5.85138	5.69468	5.69715	5.37551	6.31688
Entpd6	53.8	80.24	81.51	75.68	0.0029634	5.74314	5.82977	5.74571	6.27152	6.40599	6.4766	6.58344	6.2245	6.39336	6.06954	5.99126	6.30335
Sec22b	204.09	252.27	262.38	319.32	0.0029652	7.40312	7.62708	7.90629	8.00182	8.08942	7.95807	8.01312	8.06129	8.14491	7.89234	8.41011	8.54781
Minpp1	53.71	65.58	67.62	88.79	0.0029732	5.51386	5.63848	6.19151	6.20801	6.11427	5.94326	6.0913	6.20893	6.07116	6.26076	6.20682	6.61275
Cables1	87.08	46.56	68.05	56.65	0.0029889	6.38923	6.15192	6.83323	5.88825	5.43736	5.39298	6.09799	6.06534	6.23014	5.93314	5.62445	5.57925
Tnfaip8l2	373.16	258.79	240.13	206.99	0.0030103	8.62984	8.49969	8.37821	8.05366	8.13517	7.97349	8.22934	7.93367	7.67006	7.86301	7.53585	7.51044
Znrf2	333.45	391.29	321.66	238.48	0.0030143	8.07045	8.37598	8.59377	8.64339	8.55276	8.7354	8.38653	8.06401	8.62598	7.78449	7.84252	7.91392
Ccr1	36.1	42.68	35.65	14.3	0.0030232	5.05494	4.71721	5.8838	5.43224	5.91847	5.02849	4.89997	4.98727	5.65719	3.66887	4.41566	3.32838
Pex19	524.1	666.66	660.48	823.44	0.0030325	9.07324	8.83306	9.04971	9.51741	9.23755	9.4999	9.43308	9.49736	9.29129	9.85224	9.64062	9.53422
Gpr135	50.9	61.4	61.65	84.96	0.0030484	5.79378	5.65639	5.61649	6.06921	5.81285	6.05057	6.03613	6.04448	5.89865	6.29809	6.43664	6.16986
Loxl1	309.83	422.14	317.45	216.15	0.003052	8.25622	7.95662	8.51043	8.77844	8.6729	8.79403	8.4084	8.06808	8.53616	8.06087	7.41831	7.63235
Tuba1a	2039.12	1746.74	1210.5	767.31	0.0030546	11.166	10.7098	10.9687	10.3791	10.5583	11.4241	10.7331	9.72528	10.397	9.9144	9.30525	9.49614
Plxna1	216.32	168.13	187.91	134.63	0.0030652	7.79098	7.58783	7.82585	7.45445	7.38194	7.49504	7.80942	7.36297	7.63691	7.00619	6.90229	7.039
Sema6a	298.24	274.46	264.43	179.96	0.0030785	8.44101	8.18615	7.95873	8.13467	8.112	8.17525	8.07011	8.02905	8.15991	7.29109	7.61186	7.37865
Serpina1e	37.63	11.37	17.56	26.08	0.003108	5.04465	5.3824	5.35337	4.14008	3.17773	3.17773	3.43104	4.29785	4.75282	4.23455	4.5089	5.20207
Ctif	259.58	188.76	164.22	141.43	0.0031154	7.96179	7.94766	8.07144	7.6628	7.53841	7.61759	7.44529	7.34371	7.43493	7.49843	6.65984	7.02554
Parm1	138.45	198.91	382.03	232.37	0.0031197	6.80287	7.41509	7.0781	7.67429	7.41954	7.9737	9.08234	8.42376	8.30077	8.3675	7.4276	7.67093
Retnlg	27.08	9.75	9.5	11.58	0.0031221	4.43008	4.05961	5.92832	3.43826	3.24814	3.14638	3.39095	3.15875	3.21783	3.43589	3.36599	3.71133
Sirpb1b	13.2	7.31	7.99	6.86	0.0031708	3.77095	4.02942	3.42713	2.77984	3.10275	2.70538	3.33267	2.78127	2.8998	2.46275	2.96207	2.87697
Aldh1a7	968.21	1382.15	1524.59	999.37	0.0031715	9.73971	9.88937	9.97211	10.5359	10.1824	10.6784	10.7592	10.6271	10.4742	10.2172	9.61046	10.0712
Myc	317.3	207.9	148.67	197.18	0.00321	8.2736	8.09517	8.46565	7.50726	7.69957	8.02652	6.87788	7.76744	7.12854	7.49496	7.8072	7.41067
Rbpms2	371.99	476.83	545.87	565.25	0.0032238	8.53405	8.41365	8.56096	9.03074	8.73216	9.02113	9.13229	9.30889	8.9139	9.20711	9.14206	9.0462
Myct1	99.59	144.93	173.93	143.44	0.0032306	6.69569	6.41664	6.82096	6.97484	7.33282	7.37503	7.60522	7.20274	7.66973	7.05169	7.06255	7.14839
Mid1	171.26	116.64	111.38	107.74	0.0032583	7.5554	7.25025	7.3956	7.01764	6.95021	6.79125	6.88156	6.87827	6.79418	6.30122	6.92794	6.72974
Samd4	165.17	111.21	112.82	122.48	0.0032662	7.21782	7.23504	7.5941	6.77013	6.83745	6.93669	6.92324	6.75248	6.91589	7.01544	6.73302	6.76649
Pygl	422.12	574.56	725.74	704.76	0.0032785	8.63419	8.40185	9.01026	9.37771	8.91941	9.30845	9.73001	9.48059	9.41336	9.34323	9.31722	9.67346
Nme6	38.74	51.52	59.87	51.99	0.0033128	5.11558	5.19342	5.63044	5.67331	5.77134	5.71477	6.06393	5.90757	5.86872	5.46843	5.52488	5.79237
St5	124.29	89.63	84.51	86.76	0.0033199	6.83097	6.92754	7.09173	6.48651	6.92372	6.19011	6.3394	6.37026	6.65157	6.15065	6.27282	6.55619
Tnfrsf23	35.1	34.77	45.86	27.65	0.0033302	4.97876	5.02546	5.50122	5.23873	5.08315	5.08875	5.69306	5.39167	5.57959	4.88985	4.52838	4.74159
Nr1d1	592.39	1079.08	944.85	467.11	0.0033314	9.07366	9.2123	9.21205	9.87184	10.3269	10.1478	9.46285	10.0963	10.1626	9.5312	8.69587	8.36478
Maml3	42.99	27.55	32.75	30.82	0.0033361	5.34098	5.52105	5.50568	4.95642	5.04961	4.42865	4.94179	5.03935	5.20298	4.77678	4.83313	5.02895
Comt	1324.58	1491.7	1795	762.87	0.0033557	10.4311	10.1198	10.4878	10.4902	10.2137	11.0388	11.1851	10.5	10.8911	10.1131	9.16657	9.44682
Zfp36l1	423.79	274.59	330.79	292.05	0.0033595	8.63934	8.57785	8.83003	7.8214	8.45539	8.12793	8.28179	8.52911	8.35828	7.94687	8.30278	8.22222
Gabarapl1	551.51	446.73	480.21	747.3	0.0033624	8.76771	9.30551	9.10368	9.01063	9.02733	8.45745	8.85053	9.04246	8.9347	9.3471	9.7703	9.46791
Fggy	508.35	352.66	398.18	233.14	0.0033661	8.83404	9.06399	8.93903	8.42542	9.09382	7.93432	8.47784	8.6857	8.82484	7.5464	7.68314	8.21032
Cd3g	40.85	43.69	31.26	16.48	0.0034136	5.41878	5.6173	5.0824	5.85742	5.19911	5.37512	5.59915	4.8942	4.46287	4.36654	3.5147	4.11731
Ippk	24.54	29.8	33.66	39.24	0.0034314	4.31533	4.62664	5.0227	4.89247	5.07716	4.78102	4.91381	5.1651	5.23048	5.09732	5.20575	5.32069
Adcy5	222.48	466.94	396.13	281.23	0.003449	7.59716	7.43007	8.26629	8.75266	8.90762	9.03237	8.71559	8.31175	8.95238	8.43586	7.67787	8.19224
Fam188b	42.85	27.82	21.91	21.38	0.0034524	5.15384	5.48166	5.74458	4.71384	5.36639	4.41349	4.08703	4.61063	4.73186	4.12562	4.57725	4.40862
Mt1	6289.13	4383.01	3671.15	5994.59	0.00346	12.806	12.5244	12.5831	11.8915	11.9189	12.4375	11.8994	11.6828	11.9821	12.5063	12.7118	12.5132
Abcb1b	114.49	141.64	94.7	166.31	0.0034778	6.54343	6.73065	7.24142	7.24938	7.53793	6.76229	6.62056	6.60296	6.62668	6.91023	7.5667	7.45151
Zdhhc9	206.52	160.91	177.49	129.24	0.0034938	7.86961	7.57651	7.57194	7.36137	7.45523	7.29632	7.64562	7.45953	7.445	7.04688	6.80097	6.91001
Irs3	113.37	86.38	133.11	60.03	0.003496	7.23246	6.55443	6.68056	6.56762	6.3042	6.60366	7.48817	6.86768	6.97627	5.68042	5.71949	5.96962
Txndc16	227.16	181.68	157.09	130.31	0.0035017	7.45153	7.82212	8.10552	7.61424	7.94527	7.05156	7.32385	7.21534	7.48559	6.73845	7.10671	6.99888
Arl8a	509.08	411.71	445.12	320.06	0.003504	9.06197	8.65983	9.09873	8.76624	8.82675	8.5478	8.88328	8.9083	8.69993	8.44727	8.11148	8.34194
Dnajc28	79.43	119.46	136.82	120.19	0.0035155	6.0601	6.19281	6.74022	6.99411	6.96211	6.90631	7.04975	7.32796	7.05934	6.38536	6.99767	7.08246
Hey2	39.15	42.88	47.72	77.22	0.0035372	5.42948	5.10568	5.42008	5.52479	5.49112	5.33245	5.14414	6.15799	5.57467	6.13903	6.42588	5.9177
Ostc	231.88	199.44	211.78	138.65	0.003539	7.59725	7.92772	7.94955	7.64071	7.99928	7.3774	7.65435	7.59546	8.06166	6.77959	6.96653	7.36067
Blnk	68.91	55.13	51.69	37.58	0.0035522	5.89308	6.30356	6.18459	5.63562	6.33866	5.52264	5.53378	6.08907	5.58624	5.05829	4.9606	5.42817
Tcte3	39.83	37.75	53.36	57.87	0.003566	5.37211	5.19825	5.46839	5.46282	5.506	4.84604	5.57052	5.78495	5.97458	5.7032	5.63288	5.87272
Fermt3	113.67	88.27	71.76	77.58	0.0035708	6.9071	6.77745	6.80313	6.58857	6.45239	6.53547	6.26092	6.31837	6.0574	6.23772	6.25587	6.00883
Glt28d2	11.68	16.07	19.6	15.8	0.0035737	3.27577	3.82081	3.61169	3.77737	4.14062	4.09476	4.10726	4.26496	4.56946	4.10936	3.75585	3.96631
Olfr1250	3.88	3.76	3.82	6.98	0.0035766	1.9608	2.18256	1.71824	1.84581	2.28195	1.54347	1.78575	1.79204	2.25941	2.8457	2.49967	3.03429
Nmb	118.43	78.21	64.33	112.27	0.0035873	6.301	7.04757	7.30882	6.32647	6.45071	6.25368	6.05234	6.19404	5.91927	7.06675	6.58951	6.47382
Stard5	249.04	265.12	259.56	480.49	0.0036238	7.93259	8.05449	7.81891	8.0274	8.14589	8.08843	8.02746	8.37981	7.74459	8.43716	9.39654	8.83161
Trpv1	18.25	28.64	27.15	22.28	0.0036766	4.16435	4.12104	4.35256	4.96519	5.00436	4.61814	4.95208	4.50002	4.88821	4.62028	4.28821	4.35151
Mrpl12	304.99	388.97	447.48	510.34	0.0036867	8.02707	8.33692	8.30391	8.62908	8.47367	8.82241	8.93563	8.81588	8.7512	9.26971	8.96531	8.74685
Slc2a1	255.33	251	239.75	381.3	0.0036894	7.89018	8.25203	7.77766	7.88138	8.30179	7.81987	7.86361	8.10822	7.84799	8.55341	8.64443	8.4708
2210020M01Rik	41.23	51.42	37.85	34.32	0.0036964	5.21339	5.31808	5.67096	5.69481	5.97642	5.50556	5.32531	5.22935	5.26356	5.10253	4.75009	5.21454
Mttp	37.61	47.46	56.46	59.89	0.0036991	4.95826	5.34373	5.4915	5.49388	5.87262	5.4486	5.50231	5.98609	6.09042	5.57184	5.85481	5.94861
Lgi2	85.12	100.53	82.16	49.23	0.0037138	6.16522	6.43636	6.66481	6.45695	6.76782	6.88362	6.21831	6.08007	6.92167	5.51391	5.19287	5.82234
Pex1	68.86	100.12	98.79	108.39	0.003714	5.91153	6.15866	6.31553	6.80085	6.66164	6.63903	6.6271	6.77313	6.62106	6.28689	6.67837	7.02415
Rmnd1	131.78	172	209.11	217.54	0.0037496	6.96304	6.74261	7.4031	7.71992	7.28733	7.42289	7.71077	7.7688	7.77191	7.44645	7.8633	7.83809
Hist1h2bc	325.53	465.54	485.39	406.59	0.0037673	8.12747	8.1599	8.64848	8.87957	8.79767	9.01298	8.93654	8.76556	9.13661	8.6675	8.61603	8.69862
Hagh	232.89	291.44	336.08	344.51	0.003771	7.7244	7.70679	8.0757	8.30276	8.00428	8.38416	8.44097	8.32451	8.48306	8.33038	8.39701	8.49135
Gbp4	74.9	92.22	64.43	42.36	0.0038109	6.39604	6.27293	6.03207	7.11658	6.54174	6.08852	6.0069	6.08298	6.0772	5.03197	5.60489	5.33699
Mcts2	28.2	34.97	44.38	42.06	0.003815	4.74508	4.96471	4.81955	5.10436	5.15302	5.18354	5.49471	5.84536	5.19232	5.41717	5.16895	5.30991
Tmem71	57.41	49.59	38.12	54.15	0.0038218	5.69066	5.84834	6.08061	5.75858	5.75648	5.49268	5.23412	5.37731	5.24449	5.57799	5.93032	5.46493
Ccl26	10.15	10.45	8.18	12.6	0.003822	3.35195	3.46464	3.2572	3.14959	3.30128	3.66503	3.24886	2.91605	2.95775	3.61239	3.48078	3.76763
Ptcd2	68.89	84.2	95.16	103.68	0.0038386	5.98411	5.97186	6.44517	6.47691	6.67334	6.1893	6.47316	6.75784	6.63045	6.33273	6.83006	6.61359
Ms4a6b	176.24	156.49	101	139.57	0.0038422	7.08823	7.62754	7.60342	7.62736	7.36904	6.99551	6.80638	6.83458	6.47365	6.76065	7.26626	7.12973
Adrb1	53.2	63.82	51.87	25.24	0.003852	5.81202	5.44568	6.02231	6.67192	5.63629	5.80231	5.95766	5.29196	5.9469	4.66581	4.20542	4.91787
Gpr132	55.48	36.65	34.22	28.59	0.0038735	6.06659	5.85406	5.49537	5.38899	5.12426	5.13259	5.12268	5.32422	4.92791	4.86021	4.92619	4.52316
1110002N22Rik	31.7	41.03	41.54	50.98	0.0038802	4.88935	5.03343	5.13186	5.41799	5.61979	5.13244	5.36923	5.56415	5.3017	5.23907	5.717	5.76874
Apol10b	22.85	28.74	37.17	19.9	0.0039426	4.50755	4.3703	4.74533	4.79049	4.82364	4.94409	5.26769	4.7418	5.72358	4.15462	4.30831	4.34035
Cnn2	403.6	299.64	286.1	236.56	0.0039584	8.71164	8.36932	8.75509	8.28596	8.4305	8.05686	8.03563	8.07494	8.45829	8.07357	7.64803	7.79799
Ndufc2	500.66	644.26	711.55	874.52	0.0039678	8.48639	9.13209	9.15866	9.40826	9.48463	9.17194	9.37697	9.60382	9.56721	9.44267	9.90434	9.94982
Npy1r	143.56	104.7	91.07	217.28	0.0039812	6.81668	7.04082	7.59666	6.35463	6.63129	7.29765	6.47103	6.1981	7.02673	7.70397	7.60247	7.81866
Ppp1r3c	88.17	76.25	78.34	49.01	0.0039826	6.52444	6.32567	6.55625	6.32484	6.25437	6.35695	6.77087	6.16467	6.08838	5.52812	5.45847	5.56031
Zfp655	169.88	179.99	159	259.01	0.0040131	7.0584	7.57324	7.53767	7.49296	7.80863	7.28216	7.07343	7.6678	7.31575	7.73184	8.21893	7.95419
Bola3	306.87	442.78	496.53	473.27	0.0040185	8.09628	8.14784	8.44251	8.97934	8.56871	8.92068	8.8148	9.05577	9.0932	9.13369	8.65638	8.83812
Lpxn	77.27	54.04	50.33	43.36	0.0040233	6.0613	6.53712	6.24814	5.78654	6.00136	5.60444	5.78142	5.80498	5.50892	5.38575	5.62442	5.03143
Dusp1	3469.85	2275.91	1387.32	1731.15	0.0040246	11.6846	11.778	11.7985	10.5283	11.0717	11.9292	10.2763	10.5516	10.5946	10.9644	10.9244	10.3088
Rnf125	850.23	544.26	704.86	1444.91	0.004035	9.45336	10.1029	9.48137	8.95018	9.39424	8.97072	9.34098	9.99025	9.13865	9.87788	10.6816	10.8646
Elmod3	342.87	483.7	398.13	278.94	0.0040379	8.64994	8.2065	8.31559	9.02065	8.83339	8.99725	8.74342	8.65386	8.61076	8.35938	7.90786	8.01084
Gpr119	18.86	30.06	20.37	40.65	0.0040632	4.26837	4.57949	3.94129	5.15499	4.66647	4.92653	3.73034	4.66041	4.73772	5.30021	5.35714	5.11389
Dhcr24	148.74	215.12	330.12	243.33	0.0040633	7.33767	7.08472	7.18027	8.13222	7.34799	7.9245	8.63984	8.24211	8.32373	8.12568	7.87763	7.64001
4930402H24Rik	439.08	581.72	623.05	416.86	0.0040697	8.69022	8.55634	8.94959	9.33532	9.06051	9.26741	9.40785	9.14664	9.41223	8.43233	8.62745	8.97899
Klf6	770.24	523.14	459.31	475.13	0.0040723	9.46696	9.4318	9.74037	9.06634	8.92245	9.21271	9.24958	8.69009	8.68915	8.93868	9.06472	8.65088
Hvcn1	89.79	78	80.09	44.31	0.0040867	5.98106	6.93836	6.57396	6.39022	6.42072	6.20941	6.6957	6.39747	6.02796	5.59004	5.22605	5.27518
Mfsd7c	34.13	35.24	31.69	50.43	0.0040917	5.30126	4.96646	5.1039	5.25571	5.2687	4.95727	4.74173	5.31802	4.9907	5.5104	5.40994	5.73593
Tob2	307.16	269.79	215.95	342.74	0.004121	8.44151	8.18101	8.08034	8.11835	8.09822	8.12794	7.79762	7.88311	7.70349	8.49155	8.4582	8.23929
Man2b2	357.12	302.39	281.92	233.03	0.0041307	8.60323	8.29782	8.43728	8.27805	8.27825	8.27502	8.17194	8.09984	8.23803	7.99047	7.7648	7.7057
D630039A03Rik	56.51	62.02	49.17	178.01	0.004138	5.71106	6.18061	5.62269	5.72561	7.04409	5.23679	4.93738	6.13313	5.91963	6.61105	7.84137	7.7961
Fosl2	246.29	160	165.82	199.9	0.0041561	7.98559	7.93842	7.83247	7.27831	7.29875	7.54149	7.51311	7.43646	7.30737	7.35968	7.74844	7.65843
Fam129c	150.3	148.83	186.51	229.94	0.0041844	7.38467	7.01916	7.25143	7.2108	7.16889	7.42025	7.53629	7.66299	7.57115	7.84756	7.80664	7.74686
Tppp	157.39	254.56	300.4	258.8	0.004192	7.29825	6.92172	7.61507	8.23838	7.70533	8.16846	8.44354	8.25591	8.09431	7.7349	8.01362	8.16093
Fam110c	27.69	55.07	84.2	56.22	0.0041975	4.8909	4.5591	5.01515	6.12629	5.76313	5.58689	6.9485	6.82075	5.56862	5.63669	6.04873	5.44266
Vldlr	370.79	368.94	420.22	263.13	0.0042066	8.12252	8.57769	8.76453	8.74179	8.59033	8.35385	8.80142	8.48409	8.93773	8.01165	7.93124	8.03777
Srgap3	15.66	9.67	15.87	12.07	0.0042685	4.34788	3.80679	3.79721	3.26593	3.21956	3.28154	4.01237	3.81875	4.18273	3.42913	3.80855	3.47496
Tmem109	514.69	550.04	746.17	785.68	0.0043339	9.17421	8.68714	9.03975	9.07145	8.97799	9.35224	9.68489	9.57176	9.48963	9.71162	9.46398	9.63073
Stk17b	320.54	243.4	192.27	176.48	0.0043379	7.82848	8.54088	8.48636	7.9369	8.04001	7.92085	7.40476	7.6742	7.81303	6.96603	7.84598	7.39504
Ms4a6c	267.9	224.04	152.14	197.57	0.0043386	7.87364	8.12214	8.1184	8.03641	7.89737	7.61271	7.34984	7.47541	7.06694	7.11491	7.95091	7.62379
Rnd3	198.61	181.51	142.87	96.59	0.0043502	7.25631	7.3159	8.24206	7.85117	7.35975	7.43257	7.43773	6.90616	7.27494	6.61728	6.47933	6.36885
Gulp1	302.2	232.51	265.74	137.57	0.0043632	8.42448	7.50352	8.67667	7.78824	8.12899	7.76637	8.06414	7.94018	8.26605	7.17493	7.18931	6.70584
Pon1	46.46	113.31	78.88	51.46	0.0043743	5.38855	5.38091	5.95902	6.77701	6.71303	7.14323	5.93528	6.12945	6.98445	5.98134	5.57072	5.17156
Slc22a3	279.18	335.45	263.07	168.75	0.0043874	7.95246	8.03093	8.30515	8.51372	8.27479	8.50425	8.3735	7.7138	8.14393	7.71091	6.98853	7.28942
Rgs2	283.53	278.43	228.67	740.18	0.0044068	7.51907	8.11313	8.68162	8.78801	8.16639	7.5068	6.99691	8.33262	8.25224	9.3763	9.35354	9.82368
Gbp7	776.67	764.94	569.02	426.48	0.0044073	9.75718	9.35194	9.55611	10.0119	9.286	9.56963	9.31845	9.11089	9.1325	8.7022	9.06941	8.40309
Tcf7l2	272.11	221.3	187.53	151.82	0.0044511	8.29807	7.84915	8.0364	7.71318	7.96781	7.81032	7.58689	7.65087	7.55188	7.5186	7.13605	6.86732
Chn2	38.07	38.71	35.34	60.75	0.004457	5.31764	5.25208	5.27402	5.21886	5.28706	5.37509	4.79108	5.0854	5.64318	5.91521	5.89878	5.62025
Gdf10	380.81	374.36	225.41	214.19	0.0044701	8.29416	8.80061	8.50292	8.26811	8.71699	8.73702	7.49184	7.81673	8.25157	7.84007	7.29986	7.91929
Fpr-rs3	17.22	21.52	12.46	14.37	0.0044761	3.9876	4.22816	4.17213	4.11386	4.66551	4.53166	3.7898	3.44947	3.7176	4.19925	3.67192	3.55165
Sema3a	49.85	59.58	45.24	76.14	0.004493	5.42055	5.70708	5.89568	5.88917	6.33121	5.62052	5.33896	5.84066	5.45104	5.84356	6.45503	6.11599
Tuba4a	101.86	104.63	135.55	174.16	0.0045249	6.57132	6.81359	6.62277	6.64113	6.84187	6.80089	7.32724	7.2301	6.84482	6.90703	7.57482	7.64044
Cd37	357.61	215.7	174.35	158.94	0.0045385	8.64973	8.45425	8.23282	7.73688	7.5796	8.08635	7.84336	7.55901	7.09007	7.417	7.50095	6.81843
Col4a5	51.24	43.46	35.02	34.33	0.0045392	5.41833	5.79596	5.92804	5.29492	5.71987	5.41666	5.05649	4.94844	5.46032	4.98292	4.845	5.24814
Fmnl1	156.43	128.75	119.41	94.29	0.0045723	7.41833	7.19899	7.19392	7.09249	7.00751	7.07717	7.11055	6.79808	6.92445	6.58803	6.3925	6.38164
Maff	38.98	35.73	37.91	65.03	0.0045831	5.10982	5.19861	5.65555	5.35317	5.1314	5.05429	5.19099	5.47589	5.16499	6.36265	5.62096	5.73941
Cybb	478.76	336.94	267.95	222.77	0.0046761	8.64614	8.88088	9.05228	8.49015	8.53338	8.25979	8.37248	8.01422	7.91484	7.39189	8.49344	7.3746
Tecr	1681.66	2415.4	3359.98	2351.12	0.0046924	10.9136	10.5521	10.5234	11.2611	10.8184	11.7014	11.8848	11.756	11.5367	11.3925	10.9457	11.2066
Hmgcs2	478.93	201.88	181.53	247	0.0047184	8.90881	8.90342	8.75301	7.45273	8.50781	7.07137	6.97927	7.77543	7.86044	7.4091	8.19136	8.11297
Zfp672	48.93	56.23	68.82	78.2	0.0047187	5.47866	5.6866	5.75808	5.9565	6.07131	5.56265	6.06646	6.41099	5.97309	6.16921	6.46131	5.90903
D17H6S56E-5	183.35	161.74	109.96	107.39	0.0047353	7.07954	7.7473	7.65226	7.04936	7.76397	7.31119	6.59476	7.00776	6.88936	6.32245	6.58648	7.03283
Ecm2	234.27	180.39	176.96	127.31	0.0047401	7.73987	7.6587	8.13657	7.44052	7.92313	7.22674	7.2055	7.61361	7.72083	6.58788	7.30533	6.84089
Stambpl1	65.98	67.6	87.05	49.25	0.0048025	6.01053	5.92872	6.27399	6.00816	6.3662	6.02589	6.87859	6.3226	6.29218	5.63355	5.56748	5.34631
Ppp1r9b	374.99	401.43	345.58	247.14	0.0048176	8.40162	8.41508	8.70563	8.78366	8.57611	8.66725	8.67217	8.13637	8.60105	8.10434	7.70859	7.89869
Hoxc5	43.32	47.84	53.86	30.16	0.004824	5.41391	5.29642	5.70116	5.77748	5.64288	5.42651	5.94129	5.40933	6.009	5.10498	4.51024	4.90081
Chst1	751.02	1065.28	831.81	520.21	0.004843	9.89719	9.23939	9.4014	10.3045	9.75941	10.2273	9.7308	9.64511	9.81525	9.36771	8.92067	8.78892
Chek2	32.65	34.75	36.7	20.42	0.0048978	4.84894	4.99457	5.353	5.16305	5.56171	4.73652	4.95073	5.054	5.66986	4.15067	4.36819	4.4007
Phkg1	74.37	104.58	83.55	46.1	0.0049211	6.22134	5.67932	6.82262	6.99056	6.8023	6.48847	6.37073	6.25321	6.70186	5.66454	4.99462	5.5985
Stmn2	101.7	132.21	103.96	199.41	0.00495	6.70335	6.33285	6.97912	7.35109	7.33841	6.58737	6.76464	7.00504	6.46995	7.23562	8.03556	7.46506
Stat4	22.25	19.09	16.1	12.8	0.0049906	4.36829	4.58024	4.56058	4.59917	4.2192	3.9584	4.25935	4.11019	3.70851	3.74231	3.57544	3.6305
Psmc6	243.55	325.67	344.79	386.55	0.0049938	7.56652	7.8996	8.20391	8.45576	8.53662	8.13966	8.35619	8.53781	8.445	8.19298	8.69083	8.82656
Ddx27	153.04	201.37	205.83	222.47	0.005032	7.04558	7.26746	7.41682	7.78323	7.55008	7.75936	7.83461	7.71688	7.6373	7.83062	7.70846	7.69827
Ahnak	44.67	36.54	37.66	16.4	0.0050688	4.95747	5.51883	6.09345	5.4768	5.11995	5.04087	5.67914	4.97786	5.11647	4.64603	3.89932	3.41562
Mars2	31	35.97	43.98	47.14	0.0051116	4.85996	4.89161	5.2283	5.14727	5.33596	5.09217	5.41154	5.73269	5.34274	5.19294	5.66191	5.56205
Arhgap18	388.11	328.42	369.69	224.91	0.005112	8.35711	8.46429	8.84018	8.36808	8.62114	8.17057	8.57038	8.27093	8.84142	7.28978	7.93259	8.03925
Cd97	757.03	726.67	650.5	452.08	0.0051468	9.61	9.34186	9.59439	9.45983	9.37631	9.75992	9.42755	9.06715	9.66481	9.03028	8.72188	8.70204
Abcg3	14.32	13.48	11.04	8	0.0051913	3.83555	3.56774	4.16507	4.10234	3.72049	3.41667	3.70122	3.2561	3.49831	2.89257	3.01197	3.05371
Fam105a	56.89	51.43	43.26	34.83	0.0051953	5.67312	6.04851	5.84675	5.75945	6.10733	5.3509	5.50456	5.61021	5.29613	4.85907	4.93271	5.3468
Adm	275.32	175.06	125.28	145.76	0.005204	7.94425	7.94354	8.33912	6.89537	7.97393	7.59781	6.5463	7.31048	7.18334	7.29916	7.20549	6.83548
Nfil3	107.5	45.35	77.71	166.4	0.0052065	6.78223	6.82094	6.62901	5.53547	5.50638	5.53098	6.86111	6.66312	5.48027	6.26365	7.79662	7.87981
Art3	1006.49	924	714.98	652.18	0.0052264	9.83293	9.94986	9.97957	10.0671	10.0812	9.4817	9.48275	9.46722	9.60263	9.57122	9.14708	9.3032
Slc9a3r1	242	197.89	189.85	151.98	0.0052815	7.84208	7.93554	7.89981	7.6459	8.06833	7.26145	7.43731	7.79022	7.6114	7.0914	7.12025	7.32175
Stc1	43.8	56.33	39.69	78.06	0.0052816	5.59679	4.91107	5.97182	5.8753	5.85335	5.83716	5.32558	5.35122	5.36944	5.90147	6.53125	6.09503
Gpr34	7.33	8.84	8.04	4.99	0.0052822	2.83219	2.67931	3.12359	3.11777	3.46849	2.83219	2.74466	3.0222	3.29493	2.26388	2.31315	2.35632
Usp38	103.6	120.12	129.77	154.75	0.0052934	6.43265	6.77897	6.88589	7.0849	7.06442	6.73169	7.08882	7.23167	6.89033	6.92195	7.33652	7.34888
Ddo	28.24	45.44	59.31	49.39	0.00535	4.77161	4.97347	4.79323	5.52895	5.96216	5.15442	5.90146	5.98545	5.91589	4.88369	5.74339	5.98188
Lipt1	58.97	85.11	99.55	94.55	0.0053541	5.70294	5.66025	6.38882	6.42446	6.55133	6.43468	6.71422	6.66997	6.6717	6.48725	6.75476	6.14097
Kcne1l	74.34	58.13	46.12	47.61	0.0053798	6.2678	6.00269	6.43793	5.97255	5.9608	5.7824	5.73062	5.44979	5.51439	5.76117	5.31811	5.31272
Dab2	1038.36	776.32	674.03	388.24	0.0053966	9.84366	10.1683	9.88494	9.40182	10.3642	9.06688	8.88563	9.64815	9.73661	8.25424	8.62579	8.86034
Sfrp1	1025.74	649.74	462.13	315.9	0.0053969	9.66434	10.2634	9.92799	8.96755	10.2003	8.88596	8.07545	9.40469	9.14257	7.99281	8.51667	8.3048
Ost4	592.4	518.14	553.36	382.19	0.0054506	9.33442	9.0191	9.16948	9.05477	9.05078	9.03722	9.37	8.96957	9.11568	8.78225	8.56043	8.36165
Ccl22	25.54	17.85	16.38	16.58	0.0054598	4.66997	4.65479	4.77698	4.18394	4.36587	3.95261	4.41334	3.81928	3.91561	4.13807	3.82187	4.09182
Itgb2	384.91	235.98	186.7	166.35	0.005463	8.35812	8.57149	8.69333	8.01659	7.86418	7.89733	7.93639	7.63038	7.19917	7.09948	8.08084	6.74037
Nab2	307.8	233.85	236.46	187.72	0.0054644	8.45986	8.03707	8.20644	7.91103	7.92523	7.89072	7.97718	8.11366	7.68684	7.55909	7.46303	7.45273
Arhgap30	79.84	64.73	56.23	51.06	0.0054754	6.21568	6.27495	6.51347	6.11484	6.08782	6.00139	6.08899	5.90507	5.57062	5.68722	5.5288	5.4838
Ggct	48.33	64.55	82.39	61.63	0.0054965	5.49095	5.44095	5.95773	6.21232	6.19834	5.78768	6.32416	6.30367	6.62568	5.66521	5.61051	6.21391
Arhgap32	220.1	175.89	167.23	135.95	0.005524	7.64701	7.80782	7.81422	7.35189	7.91026	7.21657	7.34026	7.41154	7.53422	6.6413	7.13668	7.2592
Nudt5	174.67	220.66	252.82	163.54	0.0055424	7.12833	7.39829	7.74591	8.00666	7.64913	7.82695	8.09615	7.77289	8.18823	7.30574	7.24206	7.31831
Flrt2	878.79	723.3	513.46	650.67	0.0055877	9.70247	9.57911	9.9068	9.68393	9.69613	9.19857	9.05903	9.18645	8.84409	9.37059	9.63583	9.00211
Map3k12	69.81	58.67	49.08	42.44	0.005635	5.85728	6.35007	6.22056	5.73061	6.40879	5.63526	5.34467	5.82181	5.80166	5.16606	5.45329	5.34827
1110012L19Rik	27.32	40.57	38.87	45.5	0.0057053	4.60925	4.83177	4.97196	5.45651	5.27061	5.35704	5.02393	5.1628	5.75187	5.20786	5.55397	5.49579
Wnt5a	82.94	86.99	103.16	54.07	0.0057212	6.17234	6.28615	6.71258	6.32831	6.75508	6.38953	6.69065	6.50393	7.03221	5.23884	5.557	6.17425
Tinagl1	703.39	561.57	470.57	820.05	0.0057253	9.31579	9.49178	9.41985	9.00454	9.30116	9.17903	8.72302	9.07151	8.93092	10.1425	9.25098	9.62987
Cdk18	65.65	58.38	56.19	91.46	0.0057791	5.84173	6.27419	6.04844	5.72895	6.37528	5.65156	5.72478	6.20089	5.65385	6.15399	6.58073	6.48751
Rlim	267.9	295.66	274.97	423.7	0.0057919	7.58946	8.19441	8.30859	8.23871	8.39565	8.08441	7.95803	8.2735	8.17624	8.36952	8.78738	8.95706
Cd28	36.47	25.99	21.79	18.57	0.0058134	5.21901	5.24927	5.18179	4.80798	4.72175	4.59367	4.92428	4.48104	3.98092	4.4822	4.06677	3.93725
Htra3	809.69	623.69	656.15	493.53	0.0058288	9.81299	9.35382	9.66674	9.33863	9.22711	9.38505	9.43244	9.19931	9.54645	9.14775	8.91734	8.76029
Clp1	65.09	81.85	92.95	133.4	0.005829	5.50211	6.22048	6.43672	6.56473	6.36919	6.3022	6.45707	7.00527	6.29706	6.61224	7.24019	7.09806
Siglec1	204.37	162.55	118.73	113.74	0.0058464	7.72602	7.60211	7.63387	7.45762	7.16186	7.57719	7.15215	6.92921	6.74672	7.05849	6.42714	6.69472
Slfn2	188.52	153.43	119.83	124.74	0.0058471	7.14057	7.66438	7.80056	7.45842	7.28695	7.18295	7.12218	6.95445	6.78954	7.01484	6.91845	6.67001
Rhog	334.05	251.05	257.3	201.54	0.0058482	8.38008	8.34074	8.33476	8.00647	7.90114	8.14026	8.12515	8.15114	7.84335	7.84799	7.42894	7.51755
Kit	76.54	83.24	77.3	49.12	0.005866	6.11539	6.43833	6.24833	6.08076	6.99382	6.18364	6.07677	6.51905	6.35722	5.2821	5.48947	5.78038
Cdc42ep3	425.18	303.64	321.67	281.19	0.0058674	8.73643	8.62279	8.6987	8.08941	8.33099	8.45377	8.59189	8.25079	8.25487	7.9783	8.279	8.03159
Zfhx3	151.11	141.05	127.58	196.25	0.0058685	7.4284	7.03561	7.2059	7.24815	7.13309	7.18588	6.98349	7.06935	7.07695	7.44127	7.707	7.5277
---	18.7	25.72	19.15	15.3	0.0058777	4.57965	4.03674	4.1237	4.39261	4.86581	4.81668	4.20613	4.33104	4.3116	3.95126	3.70197	4.05665
Phb	179.28	244.75	249.89	289.33	0.0058977	7.34657	7.32953	7.70411	7.94934	7.99186	7.97694	7.98361	8.00206	8.03468	8.53738	8.02358	7.87766
Gpt	143.24	212.73	277.33	199.66	0.0059073	7.04764	6.96352	7.44159	8.07815	7.49618	7.76613	8.31196	8.15732	7.97683	7.81682	7.22035	7.72895
Nucb2	240.53	190.63	179.21	146.82	0.0059693	7.53395	7.97593	8.11625	7.63443	7.9645	7.22568	7.25599	7.59128	7.74729	6.95297	7.14114	7.27749
Tm7sf2	69.21	129.14	151.73	129.43	0.0059737	6.27118	5.94034	6.17718	7.1868	6.62305	7.3941	7.49115	7.48825	6.9045	7.16007	6.73138	6.87641
Rcn1	272.79	254.33	221.76	147.52	0.005974	7.64481	8.23779	8.29855	8.01096	8.52607	7.51732	7.74696	7.67369	8.08324	7.0163	6.99463	7.37431
Scarb1	472.75	818.21	800.01	657.84	0.0059845	8.94494	8.69081	8.86896	9.71134	9.34638	10.0769	9.70983	9.53151	9.77904	9.62758	9.14288	9.27961
Cpne8	110.54	97.39	89.57	73.88	0.005985	6.76827	6.53213	7.05445	6.70003	6.94929	6.31953	6.5388	6.51352	6.57129	6.06582	6.22505	5.99015
C030006K11Rik	139.7	166.46	210.77	205.71	0.0059973	7.23224	6.87035	7.25451	7.68799	7.28472	7.31371	7.7811	7.83418	7.66685	7.58529	7.70797	7.58752
Fads3	1936.38	1703.42	1557.67	766.64	0.0060121	10.9814	10.7269	10.8964	10.8849	10.6053	10.8082	10.9582	10.2941	10.7436	10.4852	9.01373	9.20223
Mfn1	152.69	180.53	189.27	243.94	0.0060182	6.88108	7.3399	7.48853	7.57443	7.81659	7.2099	7.46731	7.77006	7.58515	7.56325	8.03485	8.03646
Kctd6	100.17	160.83	143.92	245.64	0.0060591	5.9536	7.10879	6.90148	7.2412	7.60476	7.25478	6.73812	7.61345	7.26896	7.39626	8.08509	8.20829
Fcgr1	66.44	54.46	47.02	34.35	0.0060868	5.85393	6.44655	5.902	5.88371	5.67401	5.84203	5.70632	5.58373	5.49498	5.4034	4.84588	4.80023
Fhl5	512.87	270.82	432.25	464.88	0.0061348	8.91154	8.7279	9.22429	7.82316	7.97986	8.55805	8.69147	8.74812	8.89858	8.44077	9.09375	8.9746
Prorsd1	123.87	152.9	165.96	185.5	0.0061452	6.72472	6.83369	7.29468	7.4339	7.18464	7.30385	7.32116	7.4345	7.49716	7.3866	7.37834	7.66325
Gnptab	298.67	425.82	497.65	384.39	0.0061981	8.17668	8.08159	8.31961	8.89476	8.46265	8.96021	9.18369	8.78461	8.98951	8.51458	8.45352	8.73509
Esyt1	705.6	790.22	665.2	444.39	0.0062134	9.3996	9.22944	9.63014	9.73452	9.5762	9.66843	9.54714	9.07114	9.62958	9.14556	8.42193	8.79011
Ldlr	76.31	107.46	167.5	117.45	0.0062342	6.07508	6.38065	6.35586	6.8887	6.6257	6.89877	7.91675	6.92809	7.46348	6.40304	7.15342	6.8086
Tkt	1191.03	1981.1	2706.59	2114.88	0.0062758	10.039	9.81551	10.6437	11.125	10.3355	11.4304	11.6642	11.399	11.2398	11.2043	10.854	11.0587
Pnpla3	874.2	1283.09	1582.57	672.34	0.0062778	9.67968	9.91791	9.56913	10.4746	10.0681	10.5345	10.9464	10.5828	10.5618	10.2076	8.77209	9.20792
P2rx6	41.83	62.25	64.09	59.72	0.0063065	5.50657	5.27737	5.43692	5.99531	5.95581	6.05537	6.27727	6.09816	5.77825	5.79174	5.70052	5.8473
B3galnt1	130.1	104.41	112.46	79.78	0.0063629	6.9511	6.88245	7.20668	6.81903	6.6402	6.81356	7.05295	6.59023	6.95461	6.31812	6.21069	6.08853
Pemt	132.01	172.08	240.78	187.86	0.006378	7.0304	6.98084	7.08777	7.64182	7.16666	7.63492	8.1376	8.0172	7.70162	7.64698	7.38841	7.44787
Ucp3	109.01	120.78	133.63	221.23	0.0064031	6.82971	6.55888	6.91325	7.19146	6.7648	6.93809	7.20732	6.67115	7.44304	7.45818	7.53217	8.21994
Spryd4	54.42	69.69	82.06	80.9	0.006429	5.60338	5.75174	6.03112	6.16631	6.21411	6.14191	6.61585	6.3403	6.28005	6.10678	6.51861	6.06011
Sacm1l	350.43	481.54	479.56	601.35	0.0064488	7.96712	8.46418	8.80609	8.97751	9.08146	8.74428	8.96352	8.92407	8.91287	8.86148	9.36409	9.43024
Pigz	66.32	48.38	43.96	42.71	0.006456	6.06835	6.11478	6.0246	5.55536	5.74434	5.58466	5.30941	5.66536	5.5226	5.65642	4.98844	5.28131
Parp16	137.3	109.63	113.5	79.59	0.0064646	7.11463	7.06939	7.08456	6.82044	6.74364	6.91979	7.0554	6.53065	7.05282	5.97586	6.17088	6.44696
Snf8	70.91	120.34	131.34	131.55	0.0064938	5.75839	6.28004	6.4746	7.05076	7.49145	6.30652	6.70156	7.36225	7.17874	6.95581	6.84209	7.04596
C1qtnf7	262.68	189.59	190.68	142.16	0.0065159	7.69988	7.91481	8.39649	7.57386	7.9007	7.33345	7.31521	7.55413	7.97395	6.72072	7.43156	7.07357
Phlda3	344.6	613.45	469.67	258.14	0.0065181	8.49712	8.23774	8.45285	9.58416	8.76908	9.55503	9.39133	8.30657	9.04337	8.13827	7.70876	8.04815
Plxnd1	258.9	203.71	223.54	153.31	0.0065352	8.13919	7.77798	8.05823	7.57825	7.67407	7.89181	7.97348	7.60469	7.96956	7.35816	7.17573	7.04085
Stk40	274.01	369.67	339.16	251.1	0.0065745	8.04403	7.92424	8.23359	8.63303	8.48554	8.57605	8.47263	8.58462	8.24568	8.12034	7.97037	7.69708
Sulf2	1320.9	1715.98	1274.91	1141.02	0.006674	10.3354	10.267	10.3715	10.7944	10.7287	10.7731	10.3191	10.0688	10.6609	10.3506	10.0074	10.1159
Dcaf4	234.2	192.1	214.7	134.31	0.0067123	7.90807	7.73328	7.90734	7.68799	7.64452	7.55639	7.96457	7.61662	7.79844	7.45522	6.69905	6.7854
Dhrs11	112.97	143.1	173.14	160.6	0.0068384	6.84482	6.76487	6.84992	7.25985	7.18288	7.185	7.33891	7.82188	7.26184	7.32802	7.26165	7.20326
Il1rn	36.91	23.18	25.67	21.11	0.0068646	5.06571	5.10219	5.55274	4.59832	4.61414	4.4294	5.04336	4.34497	4.6989	4.26828	4.5778	4.18517
A730020M07Rik	17.8	20.93	29.37	15.24	0.0068653	4.02304	3.92654	4.60468	4.31792	4.52274	4.33305	4.48694	4.94698	5.275	4.28118	3.68838	3.70102
Mecom	48.58	58.8	66.55	76.85	0.0069044	5.63726	5.48844	5.76237	5.93119	5.84755	5.97683	6.13831	5.87172	6.27787	5.83	6.27623	6.33906
Igfbp2	117.62	79.99	65.22	64.96	0.0069057	6.57791	7.05004	6.98686	6.10486	6.99359	6.0041	5.94271	6.29847	5.99363	6.12426	6.03118	5.57891
Cd72	69.33	60.81	93.58	40.48	0.0069142	5.86459	6.48219	6.03572	5.94284	6.24709	5.7464	6.31265	7.33539	6.12472	5.49202	5.10746	5.13179
Pcbp4	504.18	394.41	437.16	286.96	0.0069336	9.0679	9.05556	8.6921	8.57207	9.04858	8.34082	8.7706	8.98647	8.6546	8.30645	8.09244	7.99732
Cyp2f2	759.51	1672.17	2060.14	1936.84	0.0069387	9.99036	9.53923	9.0414	11.0562	10.6561	10.4403	11.2803	11.3303	10.6098	11.6323	10.7739	10.2713
Kmo	30.17	26.22	21.39	15.31	0.0069607	4.75895	5.23797	4.81888	4.37562	5.40707	4.4484	4.07584	4.51366	4.73454	3.96367	3.72961	4.02729
Ppp1r15a	87.2	79.89	64.13	114.75	0.006975	6.35353	6.45986	6.54186	6.03409	6.37964	6.71197	5.98679	6.18818	5.98257	6.79439	6.4361	7.00974
Klhl38	37.29	40.53	29.95	51.14	0.0071028	4.90204	5.32256	5.53977	5.01919	5.53979	5.52223	4.95931	5.07159	4.73579	5.49923	5.40193	5.81199
Mmab	119.55	153.71	195.49	164.77	0.0071256	6.81709	6.7016	7.1692	7.43647	7.11618	7.40386	7.80726	7.60824	7.56037	7.44393	7.21141	7.24832
Serpinb6a	324.9	273.56	248.92	219.19	0.007161	7.9693	8.40734	8.55474	8.06502	8.2798	8.04854	7.83132	7.93123	8.23268	7.5088	7.79106	7.8754
Itgb5	506.1	467.29	466.38	308.16	0.0071965	8.91663	8.75857	9.1169	9.02671	8.68884	8.98202	9.07223	8.51451	9.09321	8.38842	8.03214	8.30511
Rasl11b	75.1	125.24	59.13	55.84	0.0072001	5.87812	5.91922	6.97239	7.51855	7.01981	6.52699	5.46424	6.19145	6.13498	5.51748	5.61267	5.95219
Spata3	16.63	25.43	25.89	23.9	0.0072155	4.20294	4.02353	4.02084	4.54936	4.67026	4.78811	4.55806	4.49675	5.09258	4.80468	4.33251	4.41356
Mettl7b	31.78	67.24	48.83	47.56	0.0072211	4.9773	5.02054	5.0581	6.07176	5.71171	6.5477	5.55892	5.4979	5.88229	5.68983	5.05554	5.63097
Tbc1d7	83.8	86.36	107.87	62.63	0.0072376	6.35933	6.28733	6.54702	6.58292	6.35651	6.54349	6.89447	6.73271	6.78336	6.12881	5.47984	5.93605
Gfpt2	213.01	228.98	248.03	137.4	0.0072437	7.65164	7.57768	7.90794	7.88461	7.95049	7.79422	7.50554	7.87528	8.58032	6.78399	7.11846	7.18446
S100a10	2108.91	1759.49	1715.45	1376.21	0.0073185	10.7593	11.0068	11.1089	10.8772	10.9033	10.6696	10.7883	10.5726	11.0072	10.4798	10.2961	10.4247
Sult5a1	56.36	39.55	32	36.64	0.0073507	5.73745	5.90063	5.89185	5.34164	5.43583	5.21057	4.4915	5.42932	5.17669	5.27952	5.12881	4.91447
4833442J19Rik	134.8	158.97	130.26	259.01	0.0073566	6.84328	7.11876	7.23404	7.43032	7.62864	6.98835	6.69067	7.32625	7.18774	7.21621	8.24091	8.46076
Olfr741	5.32	4.99	9.59	5.95	0.007362	2.20925	2.07652	2.95282	2.23793	2.29231	2.40797	3.27432	3.1115	3.46422	3.09801	2.22602	2.38071
Ehd3	345.54	190.52	210.44	166.73	0.0073816	8.85448	8.05044	8.27963	7.36899	7.78664	7.68028	8.14156	7.38935	7.75877	7.34317	7.30954	7.30002
Lig4	54.61	73.84	87.33	55.39	0.0073939	5.58598	5.50836	6.32377	6.41807	6.18815	6.18205	6.49738	6.69466	6.29058	5.6414	5.62833	5.76915
Gnl3	162.71	170.99	205.6	256.68	0.0074212	6.96094	7.34802	7.65736	7.62145	7.66766	7.07118	7.57103	7.96175	7.64955	7.80593	8.23906	7.84734
Tpm4	1764.28	1537.44	1380.3	1176.67	0.0074828	10.5713	10.6706	10.9409	10.5029	10.6613	10.6621	10.4779	10.2961	10.6401	10.419	10.0368	10.1178
Ctsk	106.81	75.82	56.09	53.02	0.0074865	6.12878	7.03907	7.05667	6.19796	6.8593	5.81268	5.37601	6.04032	6.13449	5.69077	5.46749	5.68889
Acbd4	183.51	233.75	322.1	183.28	0.0075634	7.53219	7.26577	7.68149	8.12819	7.6093	8.0035	8.54482	8.31819	8.23587	7.82658	7.23414	7.32433
Bcl2l10	14.82	17.56	19.63	25.32	0.0075813	3.76447	4.01294	3.96376	4.00613	3.93102	4.43263	4.11908	4.70855	4.12642	4.69362	4.3495	4.76496
Dhx32	258.54	237.78	331.32	204.7	0.0076109	7.92891	7.90934	8.11472	7.94475	7.87897	7.98333	8.77008	8.16227	8.28968	7.77394	7.56034	7.52326
Acot4	44.19	63.38	53.63	142.45	0.0076218	5.25647	5.70237	5.53068	6.21191	6.1943	5.71473	5.39932	7.01657	4.92112	6.65097	7.266	7.33387
Acsm5	192.09	215.99	158.4	276	0.0076226	7.63701	7.53759	7.50954	8.04209	7.57192	7.78723	7.10315	7.68894	7.25036	8.12008	8.22179	7.87184
Mfap5	674.23	716.66	688.7	389.9	0.0076669	9.4853	9.05807	9.54172	9.52181	9.44721	9.56983	9.25259	9.0708	10.0493	8.82189	8.53254	8.44324
Ifitm1	23.6	18.09	11.48	17.51	0.0077937	4.7243	4.48784	4.54336	4.33139	4.33228	3.88682	3.28855	3.56186	3.77501	3.73757	4.59225	3.92663
Tifab	32.17	26.69	24.69	19.39	0.0078118	4.97332	5.06003	5.0788	4.81865	4.89134	4.55042	4.69836	4.97069	4.27901	4.39039	4.22176	4.05279
Olfm1	241	294.72	230.38	161.2	0.007904	7.99558	7.74544	7.92638	8.44312	8.0024	8.29589	8.11958	7.76119	7.78105	7.59337	6.97328	7.21626
1100001G20Rik	290.53	381.55	230.56	232.19	0.0079608	8.28793	7.87931	8.29201	8.80924	8.64837	8.35268	8.08458	7.53334	8.05682	8.00184	7.80146	7.63739
Trit1	146.53	184.44	158	236.41	0.0079623	6.92731	6.99735	7.61407	7.65924	7.60745	7.4423	7.09234	7.68957	7.24659	7.53995	7.94051	8.0097
Uck1	241.7	326.9	381.11	388.98	0.0080691	7.97288	7.86858	7.83631	8.49261	8.15227	8.52942	8.68621	8.51733	8.60519	8.29064	8.50725	8.93404
Ccdc25	80.05	109.86	146.7	119.33	0.0081316	5.83017	6.24531	6.95702	6.99338	6.97536	6.53781	7.20764	7.16256	7.36145	6.57916	6.75778	7.08611
Il7	17.11	28.52	19.49	19.5	0.0081341	3.79581	4.22609	4.33756	4.97828	5.07531	4.5262	4.29614	4.37529	4.26396	4.29751	4.43704	3.95755
Mafk	142.8	93.57	98.08	122.1	0.0081545	7.27435	6.89701	7.27153	6.54921	6.71142	6.54744	6.71052	6.47248	6.82372	7.06769	6.75023	6.68559
Rtp4	195.91	204.96	173.63	118.88	0.0082362	7.53202	7.39184	7.82601	7.8226	7.49161	7.8612	7.7493	7.56454	7.15284	6.95715	6.85565	6.57217
Lifr	343.63	346.69	282.17	477.69	0.0082934	8.36359	8.19082	8.61667	8.55764	8.39521	8.48986	8.15362	8.0162	8.34325	8.41239	9.17931	9.0368
Nudt2	79.99	107.29	125.44	95.83	0.0083204	5.98691	6.22913	6.81797	6.86622	6.75739	6.76721	6.82694	7.00503	7.21847	6.45371	6.45813	6.5086
Pde1b	89.44	87.97	100.58	135.82	0.0083337	6.67874	6.25569	6.53808	6.53467	6.42413	6.59489	6.73237	6.64684	6.72606	6.82863	6.91716	7.25222
Slc25a45	84.14	74.47	63.17	55.42	0.0083928	6.38769	6.43747	6.37466	6.25892	6.29677	6.25904	5.93878	6.14391	6.00955	5.96809	5.59551	5.47094
Aldh1a3	199.25	146.65	116.62	122.81	0.0084094	7.22706	7.72964	7.88618	7.08984	7.60328	7.00715	6.41108	7.19851	7.13066	6.72265	6.77169	7.05256
Setd8	295.81	403.08	494.65	380.82	0.0084608	8.32687	7.88405	8.31267	8.92613	8.41102	8.73107	9.0981	8.91909	8.92706	8.67707	8.46642	8.53346
Slco3a1	284.53	269.36	220.88	174.55	0.0084712	8.17688	8.27209	7.92957	7.93428	8.49456	7.88132	7.57659	7.79473	8.10968	7.29008	7.30898	7.54178
Mc2r	404.55	265.15	301.13	400.64	0.0085114	8.70458	8.58388	8.57285	8.32203	8.10713	7.82698	8.50971	8.24207	8.06322	8.38596	8.95086	8.56329
Ptpn6	150.12	137.81	115.46	90.73	0.0085618	6.92651	7.43336	7.28725	7.03402	7.19639	7.23828	7.16644	6.88159	6.65359	6.44061	6.59846	6.15847
Prg4	97.64	68.07	86.49	480.18	0.0086068	6.18884	6.89992	6.7577	6.83606	6.40584	5.22993	7.66007	6.27665	5.5446	7.68857	10.6026	8.29037
Sh3pxd2a	53.9	27.96	46.26	26.8	0.0086264	5.45956	5.79374	6.09534	4.17124	5.49712	4.83263	5.7707	5.44627	5.49122	4.28702	4.60584	5.17013
2310039H08Rik	131.29	146.16	173.67	196.46	0.0086747	6.86051	7.15998	7.05905	7.24822	7.10452	7.37453	7.44208	7.68769	7.3264	7.64883	7.52198	7.50146
Gclc	154.16	180.3	195.68	248.93	0.0087726	6.97812	7.35265	7.42418	7.39515	7.87268	7.32901	7.61954	7.73628	7.61314	7.48571	8.2947	7.94686
Aldoa	3657.99	4318.23	5114.77	5191.9	0.0087731	11.8057	11.9024	11.8164	12.0832	11.8533	12.374	12.4129	12.3219	12.1932	12.3246	12.2483	12.3022
S1pr3	67.29	71.84	48.76	35.39	0.0088427	5.81163	6.15508	6.3207	5.76287	6.38915	6.49952	5.75827	5.32038	5.85775	5.37375	4.43965	5.34636
Pygb	637.79	827	756.13	468.38	0.0088614	9.19035	9.28215	9.33962	9.90939	9.65009	9.64168	9.74924	9.18854	9.84129	9.18337	8.42432	8.95694
Parp3	224.98	253.04	265.98	154.55	0.008887	7.76867	7.68346	7.92051	8.11271	7.8553	8.11857	8.28256	7.84593	8.14158	7.61732	7.06719	6.92449
Ccl25	20.61	27.17	28.32	34.33	0.008922	4.14419	4.49687	4.55959	4.79956	5.05194	4.51298	4.78756	4.65714	5.09731	4.72852	5.17661	5.19135
Ptges3l	12.76	15.65	19.73	12.33	0.0089259	3.60787	3.38934	4.08931	4.04171	3.98101	3.87713	4.39527	4.16448	4.40926	3.36426	3.7842	3.66899
Sgk1	220.76	163.41	125.83	233.03	0.00893	7.6292	7.89376	7.74582	7.19035	7.52521	7.46334	6.33183	7.25369	7.46995	7.98893	7.79352	7.67794
Rin3	179.72	140.91	138.27	188.98	0.0089317	7.62158	7.3934	7.39156	7.22397	7.38472	6.93095	7.09742	7.21195	7.16327	7.55835	7.61523	7.33519
Sass6	21.43	23.17	21.93	13.42	0.0089584	4.04037	4.47009	4.85081	4.65862	4.82308	4.18901	4.38521	4.52858	4.52449	3.50948	3.95525	3.69034
Ofcc1	9.02	8.66	10.8	15.37	0.0089847	3.36401	2.86255	3.30456	3.14668	2.91083	3.22453	3.20327	3.7455	3.42176	3.57574	4.2264	3.88615
4921511C20Rik	5.53	8.98	8.62	9.15	0.0090344	2.45008	2.65351	2.29541	3.36756	2.76435	3.31271	2.74561	3.45984	3.16208	3.17533	3.17108	3.20728
Sepn1	160.4	140.69	116.44	99.61	0.0090726	7.09754	7.19683	7.62602	7.14104	7.4062	6.97812	6.86488	6.73947	7.12606	6.81595	6.6109	6.18889
Cryab	477.71	411.8	434.15	191.9	0.0090853	9.17596	8.55789	8.83423	8.89613	8.35994	8.92888	9.1723	8.24297	8.97094	8.08061	6.87155	7.60298
Cd4	67.97	53.75	37.36	30.28	0.0091076	6.10072	6.42644	5.75609	5.91916	5.78548	5.65238	5.66517	5.28054	4.78934	5.29935	4.83943	4.38115
Vegfa	763.55	1107.45	869.13	1339.93	0.0091126	9.45448	9.32753	9.82657	10.5025	9.93226	10.0023	9.46485	9.95471	9.9715	10.7332	10.1958	10.23
Phldb1	216.97	216.09	167.45	128.61	0.0091447	7.73648	7.6391	7.83722	7.87953	7.57065	7.95427	7.52841	7.20645	7.5795	7.30579	6.79696	6.6383
Fgf11	57.39	58.26	57.1	32.32	0.0091766	5.91919	5.65064	6.03241	6.15107	5.87834	5.68994	6.24482	5.60243	5.77819	5.34834	4.52451	4.91065
Abca8b	78.06	72.12	59.36	42.97	0.009207	6.0145	5.96472	6.95354	6.42912	6.41467	5.85404	6.02043	5.71598	6.05042	5.27001	5.14739	5.57331
Ccdc88a	80.58	58.63	56.61	46.75	0.0092293	5.99452	6.30869	6.75286	5.97898	6.36794	5.44688	5.71262	5.78649	6.08252	5.26354	5.62817	5.47624
Akap2	515.23	365.28	327.88	404.36	0.0092975	8.88855	8.74498	9.23413	8.44819	8.63958	8.53348	8.45036	8.17975	8.53139	8.95148	8.4171	8.5666
Ifi205	854.41	686.75	421.29	595.34	0.0093441	9.47947	9.39843	10.2149	9.94786	9.40406	9.00735	8.54885	9.09976	8.60944	8.97442	9.36572	9.25323
Flot1	325.36	291.93	264.46	197.93	0.009355	8.40439	8.23177	8.31294	8.35223	8.05537	8.28739	8.20045	7.98123	8.06244	7.9116	7.42377	7.39228
Triobp	670.64	623.88	564.75	446.69	0.0095886	9.49033	9.21002	9.36049	9.45294	9.25296	9.24756	9.39336	9.11602	9.02766	9.02666	8.75607	8.60727
Csrp1	1146.95	818.28	692.82	756.91	0.0096562	10.3061	9.82974	10.2364	9.42508	9.83172	9.85626	9.3468	9.33777	9.71324	9.84619	9.41148	9.40544
Clec2d	1772.81	1301.63	1133.64	1223.98	0.009664	10.4983	10.7651	10.9162	10.4062	10.5248	10.1989	9.91196	10.2176	10.4012	10.4764	10.2001	10.058
Fkbpl	78.85	122.49	152.2	143.63	0.0097082	5.84938	6.14427	6.97803	7.05111	7.00678	6.90968	7.57468	7.37468	6.96195	6.69637	7.41483	7.16853
Abcc9	288.58	318.1	349.9	463.56	0.0097287	8.04416	7.92904	8.44615	8.12162	8.23514	8.68323	8.61011	8.37035	8.45166	8.91712	8.76653	8.85302
Glb1l	129.99	110.75	100.41	71.46	0.0098147	6.72059	7.13467	7.1871	6.88808	7.4287	6.18103	6.4696	6.69403	6.92359	5.87591	6.04381	6.20404
Ptger2	79.9	67.07	51.1	80.64	0.0098504	6.43535	6.04084	6.52776	6.1401	6.06292	6.13736	5.74491	5.4064	5.97665	6.01182	6.19396	6.44947
Avpr1a	106.28	58.76	64.66	63.3	0.0098724	6.57378	6.55019	7.06902	5.41405	6.50116	5.83898	5.69759	6.51892	5.97244	5.73959	5.7959	6.05612
Frmd6	315.58	253.91	224.27	167.38	0.0099613	7.80473	8.11286	8.86765	8.02792	8.3087	7.72576	7.70485	7.96388	7.86749	7.03721	7.73186	7.19388
Cdc25a	35.59	42.88	59.56	59.66	0.0099631	4.74907	5.41627	5.39372	5.35433	5.7712	5.26138	5.70847	6.41526	5.70266	5.51964	5.78451	6.06502
Zbtb38	48.52	36.36	30.42	45.49	0.0099799	5.30135	5.88392	5.73035	5.15001	5.47655	5.00981	4.73312	5.15497	4.98402	5.22446	5.75797	5.27484
Igfbp5	667.33	809.64	594.96	498.4	0.010021	9.22794	9.32002	9.44104	9.55056	9.90332	9.60492	9.27431	8.95602	9.51511	9.23404	8.97632	8.67426
Pilra	73.53	64.12	61.69	31.21	0.0100264	6.33728	5.90262	6.42174	6.03916	6.02755	6.08257	5.93724	5.82443	6.19534	4.8655	5.644	4.16932
Dcun1d4	105.88	124.69	155.28	148.25	0.0101555	6.88184	6.48986	6.81666	7.1936	7.20828	6.61949	7.2008	7.34282	7.43163	7.00357	7.22094	7.19536
Gcet2	8.74	7.69	5.75	6.26	0.0101702	2.85047	3.35119	3.24113	2.84874	3.19084	2.78138	2.50209	2.73689	2.37434	2.71673	2.61754	2.57153
Atp8b1	75.38	103.9	68.93	98.18	0.010183	5.94752	6.03759	6.8037	6.73794	6.8458	6.66449	5.9326	6.13112	6.39245	6.57677	6.51371	6.45391
Sema6b	112.78	109.52	106.37	159.77	0.0102485	6.89208	6.74897	6.8119	6.74852	6.69442	7.03793	6.7723	6.7368	6.83188	7.01417	7.47861	7.25395
Adam6a	8.33	5.53	6.88	7.13	0.0102522	3.22251	2.77727	3.19496	2.40239	2.24789	2.73399	2.93936	2.68652	2.7576	2.8142	2.87408	2.77923
Art2b	13.79	10.46	9.84	6.41	0.0102657	3.51463	3.99759	3.92393	3.54026	2.65298	3.89786	3.60047	3.22879	3.09555	2.92616	2.46593	2.63683
Ift122	72.7	60.38	56.19	40.62	0.0102939	5.8708	6.23057	6.51674	5.96631	6.51298	5.43916	5.52201	5.92067	6.11102	5.07271	5.30326	5.403
Gm11428	259.34	188.09	140.17	121.56	0.0103864	7.44084	8.28763	8.21445	7.54259	7.82676	7.41064	7.28881	7.35869	6.89411	6.69234	7.54256	6.29164
Dhrs9	49.59	30.35	31.04	22.87	0.0104158	5.45201	5.40329	6.14655	5.02734	5.29457	4.54125	5.25029	5.12303	4.57296	4.37204	4.84801	4.16943
Cit	11.19	12.84	12.35	8.26	0.0104372	3.91636	3.3382	3.24306	3.6724	3.52857	3.82615	3.6503	3.78635	3.51458	3.0843	2.93112	3.10868
Slc7a5	109.29	86.72	81.42	184.24	0.0104537	6.58953	7.18497	6.52326	6.20552	6.95828	6.28184	6.03298	6.51202	6.64416	6.63501	7.79124	7.9578
Ccl24	127.7	108.1	92.23	50.81	0.0105006	7.06018	6.36047	7.54943	6.97844	6.56133	6.9095	6.57402	6.35016	6.82624	5.23868	6.2589	5.26222
Xrcc3	145.45	102.14	191.5	136.05	0.0105137	7.37002	7.08652	7.0479	6.77338	6.69273	6.7174	7.75899	7.99734	7.12233	6.9781	7.01776	7.0259
8430408G22Rik	813.01	477.76	397.83	1017.09	0.0105768	9.51526	9.47147	9.87473	8.54997	8.5626	9.71595	8.27714	8.24605	9.463	10.1403	10.1418	9.66617
Sgk3	146.56	220.19	155.7	143.37	0.0106735	6.64915	7.394	7.49614	7.89484	8.0044	7.55029	7.11815	7.51722	7.32899	7.01674	7.22489	7.0225
Slc44a3	284.64	246.24	250.79	180.23	0.0106938	7.97626	8.30385	8.09404	7.89579	8.41018	7.61266	7.91486	8.00715	8.10885	7.41637	7.23738	7.64981
Swi5	417.79	518.69	686.05	637.1	0.010768	8.168	8.86844	8.96849	9.2623	9.20015	8.66769	9.31002	9.71953	9.3348	9.27683	9.34968	9.2703
Atpif1	665.29	572.07	530.62	424.98	0.0107955	9.19871	9.55087	9.23496	9.08799	9.50791	8.93496	8.95754	9.03199	9.25985	8.68736	8.5808	8.88354
Zfp869	63.56	67.59	68.59	92.05	0.0107993	5.63468	6.1622	6.26352	6.06474	6.53483	5.78994	5.99287	6.23567	6.21527	6.36972	6.47086	6.41333
Abca8a	539.09	400.26	399.26	327.81	0.0108309	8.87864	8.68486	9.48112	8.95635	8.64188	8.42795	8.72201	8.69518	8.60208	8.3759	8.22866	8.40839
4921509C19Rik	20.59	13.71	32.78	16.35	0.0108504	4.83676	4.16697	4.1381	3.43104	3.84282	4.02591	5.02267	4.36122	5.78241	3.78295	4.07	4.1381
Ank2	107.01	108.86	113.67	72.55	0.0109525	6.59272	6.6448	6.98338	6.91476	6.86005	6.68186	7.10162	6.62963	6.90017	6.33798	5.69587	6.15406
Fmo4	11.06	19.36	20.94	32.19	0.0110178	3.45887	3.30566	3.68809	4.59992	4.11658	4.09683	3.82785	5.40143	4.03475	4.45739	5.31841	5.06486
Ltc4s	467.5	619.23	559	377.6	0.0112916	8.67839	8.74816	9.0393	9.20157	9.12424	9.62826	9.32885	8.86518	9.29802	8.77948	8.3	8.57541
Col4a1	703.32	664.63	566.87	396.85	0.0113453	9.3609	9.26263	9.61009	9.36196	9.32843	9.56511	9.30465	8.8878	9.36099	9.00542	8.08087	8.78081
Clec4a2	14.34	12.98	10.13	7.52	0.0113822	3.58183	3.85725	4.15437	3.86085	4.21938	3.05865	3.40579	3.34412	3.32014	2.90335	2.80944	2.97725
1110058L19Rik	14.02	17.52	20.27	20.2	0.0115043	3.7971	3.6776	4.00206	4.18184	4.0011	4.1752	4.22184	4.25501	4.60689	4.22855	4.02851	4.6325
Nat1	8.36	14.98	20.01	11.9	0.0115301	3.35461	2.47189	3.37923	3.34082	4.49321	3.91522	4.29492	4.29514	4.4454	3.78437	3.80671	3.05682
Ppip5k1	177.46	253.31	253.4	199.43	0.0115982	7.25724	7.47619	7.60708	8.13186	7.82388	8.13433	8.22502	7.82047	8.01496	7.65123	7.46464	7.62371
Rasd1	548.75	1432.27	1214.81	458.39	0.0116118	8.78506	9.82672	8.54441	9.6702	10.6416	11.1884	10.2094	10.7127	9.86366	9.35799	9.13529	7.99849
Slamf8	79.55	53	48.52	39.5	0.0117239	6.42391	6.0808	6.48734	5.89685	5.38058	5.97255	5.96022	5.43959	5.5169	5.50969	4.82624	5.29032
Fcer1a	12.49	6.55	6.17	7.35	0.0117241	3.00172	3.80507	4.19883	2.8785	2.64243	2.58136	2.40206	2.71767	2.81412	2.53894	3.10075	2.9577
Sash3	71.8	60.72	54.6	41.9	0.011731	6.16258	6.00871	6.39765	6.12967	5.88788	5.88143	6.05186	5.69624	5.68353	5.63048	5.1622	5.0639
Ccne1	21.02	33.89	34.4	26.24	0.0117348	4.17084	4.51054	4.59898	5.36166	4.81285	5.10241	5.25459	5.32335	4.81376	4.62565	4.39463	4.94432
Tsc22d1	154.29	128	106.86	109.66	0.0117452	7.19712	7.34976	7.20704	6.90013	7.43034	6.80071	6.501	6.89736	6.96443	6.58767	6.59213	6.85313
Trim30d	25.25	34.34	27.8	17.88	0.011768	4.19302	4.62453	5.29263	5.18044	5.39784	4.80581	4.55957	4.89832	4.99509	4.04136	4.31045	3.97859
BC005764	75.31	70.84	60.15	48.37	0.0117719	6.33772	6.09468	6.31628	6.19548	6.20196	6.19111	6.02781	5.96907	5.87257	5.81799	5.27002	5.36052
Rnf213	335.52	370.4	299.93	228.89	0.0118937	8.22965	8.37683	8.45869	8.62986	8.34953	8.74332	8.42517	7.94198	8.40989	7.85609	7.55561	7.94276
O3far1	122.21	176.04	154.65	110.68	0.0119381	6.95521	6.80759	7.02127	7.50069	7.5285	7.48657	7.42671	7.0461	7.49958	7.06727	6.45116	6.53919
Tbl2	178.48	252.63	213.47	163.98	0.0120202	7.39098	7.36917	7.59544	8.20438	7.7583	8.11012	7.85387	7.53289	7.96169	7.32236	7.15316	7.4055
Hpse	69.78	75.57	52.39	43.9	0.0121135	5.8076	6.01273	6.62709	6.39731	6.06074	6.41911	5.97191	5.702	5.58549	5.26175	5.59403	5.2384
Wapal	203.8	247.88	248.74	343.62	0.0121566	7.20644	7.73465	7.99379	8.05573	8.18177	7.72507	7.8382	8.08846	8.06138	7.92266	8.69929	8.55631
Pqlc3	598.48	598.09	538.09	401.6	0.0121693	9.24799	9.09066	9.21837	9.4163	9.12937	9.22758	9.51229	8.82074	8.99517	8.60347	8.68965	8.60624
Azgp1	7.62	6.76	7.65	13.7	0.0122048	3.07633	3.02223	2.73049	2.79796	2.39214	3.03908	2.92905	2.78054	3.12885	3.06838	4.1215	4.05039
Gnao1	110.92	76.36	64.83	61.72	0.0122906	6.64074	6.82289	6.9119	5.98617	6.80802	6.08822	5.60045	5.94517	6.63797	5.79369	5.60759	6.07529
Cbs	84.71	63.37	66.45	111.75	0.0123498	6.32808	6.46013	6.44735	5.85919	6.63803	5.59502	5.63777	6.42252	6.22588	6.32188	6.8309	6.96656
Lrrc27	77.24	115.18	144.37	92.34	0.0124118	6.37653	6.05841	6.42627	7.07495	6.77473	6.85271	7.35075	7.1234	7.18237	6.9718	6.19198	6.09282
Cmtm6	329.87	358.13	392.87	232.73	0.0124549	8.0992	8.10465	8.77561	8.3415	8.58741	8.61255	8.78773	8.25266	8.90207	7.84539	7.63335	7.94349
Cpeb1	88.95	109.23	73.56	71.69	0.0124638	6.47033	6.43164	6.54014	7.0657	6.71259	6.70226	6.26475	6.45214	6.02494	6.12554	6.2315	5.80265
Mios	66.4	83.56	80.96	104.25	0.0125554	5.66833	6.15085	6.43236	6.51344	6.60648	6.1811	6.1923	6.60359	6.34797	6.28135	6.72257	6.79742
Fam102a	247.25	233.71	209.69	144.5	0.0126069	7.96348	8.14147	7.67295	7.5863	8.40592	7.70963	7.71925	7.63844	7.90132	6.88713	7.02339	7.39025
Fam26f	16.78	21.88	17.87	10.31	0.012672	4.17296	3.82859	4.26838	4.7918	3.80566	4.68752	4.26498	4.18529	4.07277	3.84606	3.21943	2.96225
Myoc	13.9	8.08	9.51	9.34	0.0127891	3.83114	3.57289	4.04005	3.06262	3.13863	2.8188	2.97959	3.09969	3.72634	3.09817	3.38473	3.14823
Fam175a	50.9	79.26	70.1	63.77	0.0127921	5.46619	5.70099	5.93542	6.35472	6.74131	5.97973	5.90384	6.45499	6.16718	5.6079	6.06268	5.98306
Nup43	21.24	23.02	28.79	17.87	0.0128075	4.20547	4.38662	4.72486	4.55154	4.8668	4.2202	4.65744	5.04982	4.9132	3.93741	4.11905	4.30452
Lgi1	8.55	6.31	6.98	4.94	0.0129356	3.15456	2.63503	3.52597	2.52264	2.45663	2.96969	2.82495	2.71633	2.89051	2.14629	2.23027	2.51456
Taar7d	5.07	3.66	3.35	3.94	0.0129807	2.34831	2.14287	2.52743	2.14803	1.55958	1.926	1.58581	1.82446	1.83371	2.03382	1.81683	2.07092
Unc119	193.44	318.06	351.48	218.44	0.0131018	7.66029	7.46128	7.59301	8.56703	8.03557	8.4755	8.7262	8.36797	8.35013	8.28123	7.33333	7.56643
Chrm4	23.4	18.11	23.23	42.76	0.013157	5.11522	4.1689	4.39949	4.22579	4.7312	3.66492	4.29502	4.80115	4.60276	5.20782	5.7406	5.04852
Gpr171	23.68	20.25	16.03	15.66	0.0132079	4.5244	4.75012	4.50439	4.298	3.92502	4.73299	4.05085	3.94334	4.05431	3.99175	3.97896	3.82949
Kcnj8	217.74	328.29	316.52	350.34	0.0132163	7.45425	7.73108	8.0166	8.14043	8.38814	8.65963	8.52958	8.10848	8.37485	8.652	8.16275	8.48296
Edn1	117.11	92.86	70.82	155.48	0.0132344	6.58418	6.84408	7.16479	6.32907	7.05532	6.36773	5.59469	5.96931	7.0064	7.15728	7.48276	6.98567
Fmo2	756.8	656.5	471.12	1020.27	0.013241	9.1273	9.84104	9.54087	9.48275	9.7049	8.94084	8.71297	8.9797	9.03639	9.34659	10.4871	10.1011
Tapt1	507.5	651.35	657.54	818.63	0.0132542	8.53781	9.16083	9.13555	9.44176	9.37523	9.30214	9.24236	9.71819	9.19861	9.45449	9.78524	9.72825
Hdc	47.95	40.51	31.29	36.12	0.0133454	5.4187	5.85506	5.55417	5.22296	5.37953	5.46987	4.79484	5.18935	5.00946	4.81714	5.19498	5.27918
4831426I19Rik	109.78	150.16	111.57	162.31	0.0133718	6.77496	6.56866	6.98722	7.3247	7.17505	7.33631	6.75161	7.10085	6.69613	7.53864	7.24339	7.04314
Coro2a	61.87	60.02	41.02	41.4	0.0134611	5.6057	6.27042	6.04556	5.80556	6.51428	5.54303	5.30886	5.22911	5.62377	5.31501	5.01796	5.49219
Sdf2l1	117.76	87.19	97.21	69.16	0.0135338	6.71262	6.65271	7.27386	6.52877	6.37089	6.61768	6.80062	6.38928	6.78601	6.17006	6.02682	5.7909
Actr6	35.7	43.43	51.43	57.71	0.0135567	4.92663	5.19659	5.45066	5.3374	5.91573	5.1988	5.57799	5.87748	5.7234	5.33573	5.86675	6.02955
Atp5f1	131.52	157.27	190.12	198.26	0.0135644	7.04573	6.90702	7.1345	7.4457	7.09938	7.52452	7.68292	7.64189	7.52208	7.29352	7.71566	7.71165
Pcolce2	237.29	232.92	249.96	168.68	0.01358	7.94489	7.63547	8.02462	7.93159	7.97908	7.79434	7.87997	7.75245	8.36491	7.2684	7.25962	7.46993
Myom1	24.01	22.1	24.29	35.38	0.013651	4.45014	4.57136	4.81478	4.11493	4.72125	4.5916	4.23947	4.69893	4.95347	4.95931	5.20045	5.03891
F2r	106.84	99.24	99.14	151.07	0.0136949	6.65063	6.66471	6.90656	6.3861	6.74975	6.91549	6.39827	6.59526	7.05495	6.97248	7.22055	7.31186
Fam40b	64.53	71.21	60.87	41.41	0.0137611	6.04924	5.70639	6.36086	6.46991	6.0423	6.10792	6.15332	5.89413	5.86507	5.5639	5.11417	5.13672
Tram2	144.36	130.77	123.68	94.31	0.013793	7.30298	7.02448	7.151	7.10532	7.07927	7.0527	7.24727	6.83997	6.91071	6.57784	6.46971	6.31653
Pla1a	217.63	213.97	189.76	141.23	0.0137979	7.58615	7.45259	8.15742	7.87887	7.86161	7.598	7.5078	7.381	7.95504	6.99932	6.89368	7.27444
Qk	5.85	5.51	4.35	3.8	0.0139052	2.79921	2.31505	2.53704	2.38762	2.12672	2.87351	1.96055	2.14822	2.27784	1.78689	2.00367	1.95985
Entpd7	97.41	85.24	86.5	65.45	0.0139268	6.6673	6.45912	6.70164	6.36103	6.5814	6.45489	6.78688	6.33686	6.335	5.85274	5.83719	6.03615
Zfp459	8.02	11.93	10.63	9.01	0.0139643	2.92475	3.05367	3.06562	3.56431	3.74224	3.41868	3.31953	3.42258	3.53995	3.08454	3.46062	2.92298
Zswim6	117.93	85.08	75.06	79.99	0.0139876	7.0149	6.44996	7.16188	6.27803	6.68534	6.41787	6.40394	6.33012	6.10881	6.28665	6.25031	6.09326
Rapgef5	269.26	219.71	185.73	294.95	0.0140431	7.93332	7.81312	8.38532	7.98626	7.84605	7.62671	7.67935	7.71132	7.35528	8.13065	8.53476	7.84104
Elac1	68.66	63.73	69.08	99.09	0.0140702	5.79225	6.32754	6.2367	6.34851	6.2072	5.5986	6.0111	6.43684	6.02047	6.36741	6.61919	6.59243
Mpdz	173.49	155.18	141.99	118.32	0.0141678	7.27466	7.22982	7.74287	7.4432	7.40695	7.10939	7.29135	6.90247	7.3868	6.706	6.87144	6.79454
Pfn2	41.2	48.45	51.85	29.42	0.014209	5.20896	5.5155	5.45934	5.58747	6.21742	5.14908	5.35786	5.77884	6.0626	4.60891	4.61527	5.20933
Kif1c	190.72	127.23	122.15	148.19	0.0142218	7.37367	7.57805	7.69604	7.17762	7.06112	6.88533	7.11803	6.73825	7.08262	7.40706	6.70594	7.28653
Sorbs3	193.56	176.95	152.7	226.33	0.0142223	7.70747	7.41777	7.59832	7.596	7.56877	7.35825	7.2767	7.48427	7.13865	7.75495	8.0125	7.54462
---	17.01	15.75	11.53	21.48	0.014267	4.08801	4.13993	4.11314	4.05898	3.68004	4.14757	3.36547	4.00898	3.26972	4.13555	4.74667	4.25526
Bicc1	528.63	426.49	321.72	308.67	0.0143246	8.6971	9.2025	9.10857	8.52473	9.2462	8.51343	7.93285	8.46696	8.66069	8.13069	8.05233	8.515
Spry4	185.31	101.52	98.61	111.05	0.0143666	7.42988	7.2683	7.81897	6.56301	6.87547	6.71155	6.41108	7.25328	6.35264	7.17724	6.5382	6.37222
Esrra	54.62	65.76	67.76	80.27	0.0144059	5.74462	5.8095	5.83497	6.20534	5.90051	6.13696	6.16135	6.09541	6.11632	6.35556	6.1032	6.1788
Fam13b	106.36	74.01	77.5	68.73	0.0145076	6.55134	6.75203	6.90131	6.31066	6.70521	5.77116	6.23051	6.48138	6.26032	5.6814	6.2813	6.01933
ORF63	241.98	153.37	154.5	154.58	0.0145436	8.08256	7.58517	8.02215	6.9411	7.44185	7.54255	7.12067	7.25086	7.57659	7.33078	7.08929	7.19903
Angptl1	25.42	37.17	42.34	24.71	0.014607	4.52508	5.01029	4.54677	5.08123	5.78382	4.91123	5.30448	5.18238	5.81696	4.2849	4.39612	5.03609
Tiam1	55.68	53.49	46.73	36.04	0.0146821	5.8209	5.62816	6.0282	5.74901	5.77659	5.80002	5.63416	5.16523	5.9295	5.14489	5.10448	5.02059
Rad17	52.06	63.47	64.07	78.84	0.0147238	5.48688	5.63576	6.07924	6.0397	6.22416	5.86369	5.99481	6.12854	6.02272	5.7981	6.4749	6.2962
Slc46a1	107.47	148.09	173.83	126.01	0.0147525	6.76719	6.90421	6.5502	7.0657	7.33957	7.36458	7.56367	7.39598	7.51627	7.13167	6.55875	6.95807
Tcp11l2	112.27	94.46	99.67	160.48	0.014769	6.46221	6.95853	7.01028	6.43135	6.97679	6.43405	6.52802	7.09324	6.43028	6.9301	7.70646	7.13711
Il17rb	43.03	29.19	29.5	22.95	0.0148989	5.31235	5.54278	5.52072	4.50116	5.67564	4.54511	4.68378	4.89585	5.13432	4.2648	4.47213	4.67567
Ifit1	70.4	85.07	62.8	35.68	0.0149093	6.05914	5.67757	6.75933	7.07425	6.40729	5.93971	6.06952	5.53477	6.41279	4.74055	5.17528	5.33732
Klrd1	17.94	17.59	14.56	11.27	0.0149221	4.31674	4.18064	4.06743	4.36572	4.18611	3.86596	3.94676	4.19005	3.5096	3.46406	3.30393	3.64757
Wdr60	69.67	68.39	76.56	96.35	0.0149459	5.78927	6.20994	6.43581	6.05904	6.45222	5.93849	6.0716	6.37406	6.46594	6.20054	6.56429	6.67796
Mtfp1	33.03	41.39	53.87	50.19	0.015	5.01426	5.12632	5.08591	5.36361	5.14919	5.64039	6.05786	5.73562	5.57691	5.76213	5.40613	5.44921
Pmp22	1873.72	2281.05	1712.93	1321.59	0.0150327	10.73	10.7981	10.9109	11.1628	10.8688	11.4709	11.0157	10.5193	10.8784	10.803	10.2054	10.0903
Lbh	312.2	271.19	225.1	187.66	0.015077	8.22632	8.43142	8.10243	7.7446	8.6005	7.98602	7.76184	7.75846	8.04623	7.38713	7.37309	7.73286
Aldh1a2	173.39	142.92	108.31	93.52	0.0151363	7.23701	7.09679	7.92636	7.56148	7.50705	6.53414	6.87389	6.92647	6.63228	6.18985	6.71496	6.42008
Zfp947	3.68	5.82	5.32	3.37	0.0151717	1.63902	1.93542	2.06081	2.1861	3.10844	2.32515	2.7013	2.26368	2.30531	1.62307	1.63464	1.99657
Enpep	550.96	871.19	1125.35	500.37	0.0151987	9.10634	8.42535	9.61555	10.1299	9.14722	10.1627	10.4858	9.93737	10.0911	9.37874	8.73309	8.79373
Zkscan6	27.24	27.06	27.44	40.96	0.0153065	4.50737	4.88824	5.02027	4.74173	5.14808	4.47254	4.62319	5.15557	4.63049	5.13913	5.4209	5.25893
Arxes1	250.27	387.25	451.4	291.73	0.0153613	7.70345	7.96195	8.14742	8.6277	8.55162	8.69839	8.89688	8.48725	9.13307	8.49704	7.55171	8.42693
Plxdc2	1256.64	995.02	1044.11	853.08	0.0156723	10.3551	9.95138	10.4852	10.1608	9.93187	9.8611	10.193	9.90127	10.0709	9.75063	9.90133	9.5092
Ppl	144.95	140.29	101.23	126.47	0.015773	7.02036	7.16157	7.31904	7.43807	7.21347	6.89361	6.71336	6.73811	6.67342	6.97026	7.1262	6.59774
S100a4	57.97	42.9	49.29	35.14	0.0158167	5.51543	6.01367	6.13194	5.58343	5.39825	5.36274	5.93598	5.40513	5.62924	4.82325	5.32089	5.04273
Tspan17	406.29	339.11	347.89	219	0.0158437	8.80982	8.35488	8.69179	8.60606	8.1955	8.53279	8.76001	8.1474	8.51744	8.07796	7.3611	7.74481
Ttc28	386.31	336.33	320.62	244.05	0.0160424	8.65349	8.27814	8.71736	8.25887	8.35729	8.6693	8.53929	8.16744	8.36752	7.87449	7.73328	8.03755
Slc25a35	290.37	435.86	573.09	356.99	0.0161098	8.45466	7.89006	8.10502	8.95746	8.41492	9.05525	9.41708	9.12726	9.05683	8.87827	8.07068	8.45265
Olfr535	18.68	11.9	10.17	10.2	0.0162372	4.26712	4.07799	4.39209	3.35404	3.11783	4.1654	3.71633	3.024	3.32942	3.39379	2.98438	3.62449
Pcdhb12	14.06	23.97	23.46	22.71	0.0162517	3.61151	4.23339	3.6534	4.03753	4.87278	4.87792	4.73184	4.50559	4.47986	4.34295	4.62244	4.40006
Casp1	74.69	94.81	74.33	60.44	0.0162864	6.24981	6.03913	6.44147	6.892	6.66816	6.30338	6.44603	6.39002	5.97173	5.67554	5.85136	5.87153
Fn1	1355.07	1383.89	1064.77	804.61	0.016312	10.321	10.1503	10.5958	10.5168	10.3275	10.5605	10.1187	9.77255	10.3558	9.59231	10.166	9.15674
Bcl6	185.72	140.74	242.99	65.09	0.0163843	8.32348	7.29118	6.95634	7.1327	7.52233	6.88101	8.88816	6.73567	8.27957	5.84018	6.05822	5.81874
Plk2	152.04	136.45	124	86.55	0.0164136	7.01252	7.32327	7.35873	6.68403	7.20841	7.54202	7.01857	7.0659	6.92002	6.13146	6.71907	6.13256
Tmem79	30.53	43.4	53.3	62.42	0.0164172	4.81973	5.06176	5.00634	5.60683	4.83928	5.87788	6.14817	5.69701	5.49115	5.92433	5.62968	5.97382
Ly9	48.36	42.17	34.67	32.29	0.0164424	5.40531	5.79478	5.68173	5.48919	5.32033	5.44461	5.45731	5.0731	4.88593	5.06483	4.89368	4.86407
Cyr61	854.26	653.11	263.08	332.39	0.0165212	9.5976	9.85303	9.60188	8.40171	9.19948	10.6154	7.44707	7.91124	8.85116	8.76217	8.37708	7.925
Cd33	304.29	248.98	241.06	176.16	0.0166026	8.31661	7.83848	8.49091	7.95782	8.18667	7.83547	8.00798	8.17009	7.68076	7.22152	7.83494	7.13915
Ubl7	413.67	377	410.99	277.11	0.0166174	8.82901	8.50254	8.59928	8.66758	8.54733	8.54859	8.80516	8.90749	8.42159	8.31194	8.03983	7.89517
Rasgrp1	56.96	51.89	44.9	34	0.0167721	5.99933	5.82114	5.731	5.85129	5.55796	5.76838	5.80183	5.53245	5.24197	5.26731	4.7534	4.99329
Popdc2	80.21	51.52	63.66	45.21	0.0168192	6.76712	5.90997	6.33626	5.75211	5.80107	5.61081	6.20124	5.81683	6.06384	5.59675	5.20367	5.37132
Slc9a7	16.5	14.77	13.18	11.22	0.0168506	3.93167	4.18233	4.09305	3.69299	4.29959	3.70669	3.77419	3.74327	3.68926	3.34689	3.53147	3.50833
Wdyhv1	72.09	72.39	86.59	53.47	0.0169056	5.81712	6.22394	6.53584	6.40897	6.58469	5.70251	6.51308	6.37347	6.59137	5.48299	5.553	5.86124
Zdhhc13	117.12	158.2	175.7	120.53	0.0170036	6.58688	6.67239	7.34753	7.38528	7.46246	7.19871	7.52609	7.84088	7.14439	6.67073	6.91909	6.86915
Gpr115	8.14	10.66	8.91	16.02	0.0170843	2.85375	3.09593	3.14701	3.6346	3.60032	3.02153	3.42132	3.36974	2.70964	3.67631	4.42034	3.78015
Slamf6	10.61	9.64	8	6.65	0.0171393	3.21191	3.75542	3.30186	3.29379	3.17155	3.29323	3.43028	2.89901	2.69937	2.92133	2.68958	2.56333
Dock9	311.32	379.39	359.61	451.7	0.0172753	8.17447	8.38377	8.19248	8.66909	8.53036	8.60174	8.46566	8.65442	8.42821	8.46769	8.89007	9.03059
Tceal8	241.45	247.31	268.32	175.67	0.0172994	7.4904	7.91961	8.22263	7.82418	8.3384	7.78718	8.03274	7.9745	8.30205	7.08259	7.43771	7.64191
Lpar6	265.25	344	436.06	327.37	0.0173425	7.92318	8.09378	8.06319	8.34846	8.46767	8.56414	8.88933	8.60619	8.8798	7.77821	8.43739	8.73814
Irf7	133.48	184.63	107.05	118.85	0.017567	7.22438	6.82313	7.1134	7.97655	7.33396	7.41476	7.09192	6.63754	6.64433	6.87262	6.75907	6.75268
Rtn4rl1	144.43	139.06	120.69	72.82	0.0176348	7.41835	6.7304	7.34044	7.06066	7.1875	7.25845	7.37992	6.29417	7.22889	6.06367	5.86901	6.25274
Tlr9	76.31	60.12	52	50.14	0.0176893	6.31029	6.30867	6.17279	5.91837	5.94175	6.0013	5.94556	5.55999	5.71808	5.81144	5.28159	5.51977
Cd96	12.65	13.19	10.13	8.53	0.0177366	3.87551	3.75807	3.3909	4.03351	3.46925	3.63932	3.55435	3.41794	3.07189	3.25624	2.92406	3.07238
Olfr586	10.65	14.28	9.01	14.43	0.0178173	3.33521	3.64296	3.28879	3.36262	3.80099	4.28788	3.43372	3.17157	2.92476	3.75856	3.92107	3.77531
Gpr183	94.34	94.3	84.98	60.88	0.0179836	6.40226	6.79354	6.493	6.30308	6.78517	6.73883	6.76733	6.14638	6.46272	5.82041	5.78885	5.81427
Itm2a	146.26	99.45	82.75	43	0.0180327	6.31848	7.81057	7.41837	6.13467	7.80785	6.04709	5.75928	6.92768	6.56063	4.93403	5.49446	5.60701
F2rl2	38.72	36	26.35	25.68	0.0180954	5.42182	5.11461	5.37965	5.10529	5.03538	5.41663	4.89828	4.85867	4.45709	4.75201	4.73478	4.3859
Nfyc	73.04	118.19	113.62	123.39	0.0181171	6.06334	6.03245	6.54106	6.39442	7.38548	6.99008	7.00513	7.07188	6.55135	6.86879	6.96912	6.72959
Slc25a32	79.29	89.81	91.64	168.06	0.0181672	5.75264	6.3379	6.89704	6.57699	6.70579	6.34786	6.51571	6.66779	6.51554	6.41484	7.88204	7.67765
Pi4k2b	46.7	49.6	52.03	83.49	0.0182346	4.99767	5.8929	5.87257	5.78077	5.86973	5.37913	5.5023	6.13602	5.60177	5.82387	6.55538	6.44795
Fhl3	226.35	152.83	144.2	245.4	0.0183164	7.78861	7.69553	7.91577	7.46818	7.42633	6.99681	6.9108	7.87274	6.85064	7.47783	8.16585	8.01954
Kcna5	88.86	103.29	102.71	178	0.0183217	6.42142	6.16903	6.86714	6.77869	6.43401	7.03702	7.14017	6.19953	6.8689	7.19187	7.43918	7.59606
Atf4	706.5	476.11	558.63	619.95	0.0183602	9.28554	9.39354	9.57139	8.89135	8.93025	8.94412	9.26198	9.42492	8.77429	9.37417	9.34625	9.08463
Cilp	205.42	138.38	98.43	65.1	0.0184331	7.15053	8.06072	7.75575	6.49811	8.14666	6.7681	6.01627	6.75948	7.1989	5.63133	5.38271	6.72559
Spon2	73.61	48.54	69.85	37.02	0.0186189	6.52227	5.69151	6.44726	5.66232	5.76055	5.48493	6.35302	5.4778	6.67178	4.98381	5.01417	5.37947
Gm11818	55.6	52.04	52.91	39.42	0.018758	5.55922	5.72699	6.19825	5.41475	6.06369	5.73768	5.65803	5.71698	5.91426	5.28639	5.09969	5.23414
Fabp5	14.42	21.73	29.31	16.21	0.0188355	3.62612	4.0532	3.93692	4.86023	4.80819	3.74289	5.05493	4.80331	4.81196	4.12934	3.45586	4.363
Ppp2r5a	33.06	69.72	64.47	31	0.0190308	4.7118	5.04048	5.50159	6.40024	6.94202	5.20273	6.12046	6.55355	5.50394	4.8174	5.32525	4.52256
Eci3	149.38	123.33	198.63	166.47	0.019085	7.45815	6.94297	7.21788	7.23422	6.96779	6.78857	7.83671	7.74855	7.44447	7.30105	7.20587	7.43742
Sh2d3c	211.22	154.2	146.67	196.85	0.0191678	7.86481	7.63389	7.61057	7.30056	7.21065	7.44195	7.29268	7.29333	7.14212	7.72327	7.60586	7.36396
Cited2	1037.12	702.7	690.74	620.29	0.0192201	9.98348	9.93399	9.968	9.81601	9.40003	9.23517	9.05986	9.71981	9.5926	8.87262	9.37049	9.53482
Gpihbp1	682	562.97	585.86	838.5	0.0193378	9.42423	9.30494	9.39094	9.1498	8.98074	9.36111	9.28183	9.06971	9.3431	9.91198	9.3564	9.82291
Emb	105.94	74.4	60.74	60.41	0.0194789	6.33296	6.68033	7.16304	6.31403	6.79543	5.69089	5.91588	6.07752	5.92459	5.32795	6.13314	5.98382
Hs3st3a1	37.75	38.74	44.98	54.18	0.0195216	5.13991	5.12697	5.55164	5.56115	5.37742	4.96961	5.55597	5.55906	5.47373	5.66989	5.4443	5.82156
Col5a1	174.64	152.47	140.11	101.64	0.0195984	7.36123	7.3287	7.57656	7.15612	7.21469	7.54113	7.25405	6.88116	7.39215	6.96039	6.26262	6.46722
Rnf122	71.23	62.23	59.02	46.8	0.0196742	6.32187	6.25295	5.9106	5.82198	6.0822	6.09793	5.98326	5.84073	5.95196	5.4655	5.27575	5.61377
Fyttd1	183.94	231.04	244.38	279.09	0.01974	7.10227	7.57215	7.82607	7.9377	8.05673	7.6625	7.85674	8.14076	7.90482	7.67966	8.32017	8.25333
Sfrp4	32.93	44.42	45.62	21.35	0.0199031	5.10413	4.72693	5.39813	5.96639	5.15129	5.39763	5.54042	4.81053	6.26275	4.34901	4.40674	4.35107
Fxyd5	1167.69	867.08	797.2	788.31	0.0199059	10.2983	10.1177	10.0149	9.68666	9.78397	9.88992	9.76784	9.60004	9.66649	9.88217	9.76692	9.19345
Krt19	158.99	163.58	131.15	96.39	0.0199359	7.19075	7.34674	7.35167	7.52463	7.91164	6.72215	7.04685	6.93097	7.25784	6.15822	6.4248	6.86632
Col18a1	137.78	110.73	99	95.9	0.0200268	7.05993	6.96439	7.26785	6.7814	6.95655	6.78989	6.73729	6.48013	6.82738	6.73274	6.1578	6.51972
Rspo1	697.78	610.88	471.61	408.36	0.0202454	9.56782	9.3017	9.35421	9.29312	9.89332	8.64807	8.84032	8.99652	8.89196	8.55119	8.73828	8.7044
Ppargc1a	123.74	134.73	242.79	316.66	0.0203021	6.88563	7.13838	6.81728	7.04905	7.8536	6.43766	7.63946	8.60983	7.62206	9.18932	8.04482	7.61287
Olfr134	3.38	4.82	4.01	5.07	0.0203076	1.88139	1.7489	1.65014	2.13606	2.26347	2.39411	1.75553	1.77703	2.50164	2.42483	2.33179	2.25209
Rel	92.48	59.18	74.24	52.04	0.0204221	6.47275	6.67629	6.4593	5.80921	6.2797	5.71682	6.29785	6.52662	5.96743	5.04108	6.01625	5.78997
Als2cr12	49.08	40.48	51.62	31.69	0.020475	5.4255	5.41223	6.12479	5.43675	5.66875	5.01432	5.8905	5.62098	5.67459	5.23813	4.7739	4.71586
Kcnk5	42.42	46.55	43.23	82.4	0.020516	5.12063	5.95788	5.20785	5.28577	6.31335	5.17841	4.87466	5.72963	5.81161	6.31007	6.09611	6.33458
Fscn1	224.73	217.01	216.39	147.56	0.0205236	7.82457	7.65059	7.89561	7.67615	7.72874	8.01686	7.82805	7.46191	8.1156	7.24575	6.92948	7.20279
Mlxipl	128.42	190.14	232.82	208.13	0.0205445	7.13781	6.93346	6.91855	7.79995	7.31963	7.74603	8.05635	8.03622	7.62348	7.41729	8.15742	7.38437
Slc25a19	258.03	311.79	404.01	301.42	0.0208593	8.15869	7.87379	7.92602	8.41712	8.24254	8.30745	9.02124	8.34392	8.69403	8.02321	8.28762	8.2989
Uba6	165.75	128.02	165.17	101.05	0.0208653	7.19202	7.17543	7.70256	7.19923	7.31815	6.61605	7.35363	7.44772	7.43048	5.92371	6.96239	6.80162
Slc27a4	145.31	158.42	169.2	207.79	0.0209323	7.24495	7.20797	7.0558	7.44127	7.21332	7.41946	7.43383	7.42853	7.4919	7.71652	7.54696	7.65722
Cd274	362.83	343.31	443.25	226.93	0.0209437	8.71054	8.40025	8.30118	8.80223	8.01232	8.56648	9.06745	9.05764	8.34927	7.56758	7.94635	7.81069
Dusp8	133.29	85.7	96.32	108.32	0.0210543	7.00462	6.96307	7.17385	6.53365	6.53049	6.36955	6.57675	6.69273	6.64485	7.12814	6.4485	6.39943
Mrto4	15.42	23.77	18.91	22.31	0.0210685	3.72177	4.1644	4.02351	4.23522	4.8204	4.70011	4.14695	4.36845	4.28825	4.80095	4.17457	4.27505
Nanog	23.9	19.25	17.53	14.68	0.0211418	4.49903	4.48192	4.83665	4.53448	4.01645	4.2166	3.99984	4.34236	4.10565	4.20816	3.46699	3.81855
Dclre1b	131.9	94.81	88.02	120.97	0.021188	7.0296	6.87526	7.18935	6.65623	6.56415	6.65879	6.5761	6.5219	6.4393	6.29439	7.11335	7.10037
Gapt	38.32	28.01	26.01	20.44	0.021202	5.59558	4.7232	5.54318	4.87919	4.85182	4.72679	4.86536	4.59536	4.70271	4.6459	4.26601	3.95522
Lmod1	40.54	36.58	38.98	60.15	0.0212383	5.22098	5.34452	5.55176	4.86884	5.26982	5.46083	5.24166	4.90132	5.78802	5.92399	5.5584	5.87979
Apobec3	129.6	110.39	82.6	96.48	0.0213625	6.97926	7.24952	6.79554	6.78394	7.03174	6.69069	6.34743	6.65184	6.2467	6.15476	6.81299	6.49513
1700037H04Rik	220.02	336.07	348.83	257.24	0.0214337	7.82314	7.49163	7.95359	8.46723	8.15765	8.66464	8.62944	8.11571	8.70461	8.13101	7.83748	7.91842
Acot6	21.66	37.94	35.66	56.26	0.0214386	4.86119	4.31407	4.18012	5.57865	5.60211	4.68511	4.9859	5.795	4.77329	5.69765	6.3247	5.13347
Anapc10	8.17	12.52	7.04	7.3	0.0214539	3.10151	3.0514	2.97276	3.5816	3.88813	3.45676	2.12049	3.18274	3.17703	2.92005	2.88279	2.77141
Fzd4	1500.6	1323.17	1114.22	921.53	0.0214777	10.4006	10.462	10.6757	10.4431	10.2661	10.5187	10.4719	9.62947	10.3676	10.1266	9.6644	9.73714
Rgs1	52.32	22.98	11.04	15.33	0.0214845	4.84293	6.49125	5.88599	3.38588	4.51539	5.61342	3.37353	3.29081	3.77875	3.35283	5.04824	3.31165
Slc48a1	1652.36	1426.88	1457.28	1146.72	0.021703	10.836	10.5175	10.5665	10.5164	10.3889	10.6456	10.7349	10.4307	10.4976	10.4227	10.0494	9.98156
Rhob	508.04	549.21	426.84	637.61	0.02181	8.75266	9.05971	9.04175	9.1997	8.87753	9.33858	8.79779	8.58248	8.90846	9.41538	9.43188	9.06406
Arhgef37	53.6	32.09	40.31	56.72	0.021842	5.96654	5.28693	6.05994	5.23171	4.66691	5.12246	5.5626	5.39253	5.13004	5.82859	5.8354	5.46833
Samd9l	66.49	56.06	52.53	37.87	0.0222757	5.83873	6.13761	6.25948	6.05598	6.40175	5.16157	5.51209	5.70461	6.03579	4.985	5.29318	5.21497
Lgals2	93.1	65.54	38.82	42.8	0.0224808	6.18785	6.53094	6.93653	6.36744	6.75221	5.15649	5.57243	5.60244	4.7431	4.85827	5.86629	5.29573
C1qtnf1	139.52	134.22	106.73	96.12	0.0225253	7.2418	6.88179	7.22187	6.92696	7.20735	7.22237	6.69641	6.66039	7.00722	6.68468	6.22	6.5348
Traf4	77.31	102.75	116.74	130.58	0.0225864	6.178	6.3825	6.3003	6.67924	6.45996	7.09038	7.1231	6.929	6.70011	6.65982	6.9995	7.19086
Zfp36	453.72	311.08	167.04	322.19	0.022597	8.42437	9.05442	8.8855	7.65085	7.91103	9.46021	7.35382	7.26984	7.66739	8.53477	8.16684	8.22234
Tgtp1	33.71	32.62	22.92	22.28	0.0226212	5.42373	4.87142	5.00458	5.45808	4.82283	4.85411	4.56045	4.43879	4.60881	4.59339	4.39978	4.26528
Fndc5	57.49	47.59	35.71	34.58	0.0227827	5.59656	6.02571	6.00235	5.20082	6.26812	5.40518	4.95448	5.0673	5.53911	5.35888	4.69086	5.02138
Cdr2	170.04	157	233.89	103.86	0.0228245	7.28197	7.25394	7.61736	7.50288	7.09075	7.45601	8.45639	7.48672	7.79858	7.2508	6.36081	6.18501
Odz4	299.69	425.84	338.77	204.29	0.0228809	8.23118	8.04247	8.31721	8.89702	8.63435	8.75524	8.65019	8.35699	8.29257	8.45636	7.07428	7.35149
Defb8	5.74	5.83	5.92	9.14	0.02291	2.66482	2.6848	2.22037	2.49909	2.474	2.64006	3.02068	2.52219	2.15927	3.53031	2.88874	3.10689
Mrpl30	235.75	261.23	313	341.31	0.0229124	7.81348	7.843	7.9144	8.00367	7.86217	8.37783	8.37027	8.2703	8.305	8.57295	8.25187	8.36612
Cul5	143.59	189.61	198.21	230.58	0.0231648	6.75594	7.15507	7.5492	7.70003	7.88039	7.23526	7.44076	7.9683	7.61592	7.44522	7.9791	7.96179
Acsl4	146.19	169.27	182.99	217.77	0.0232344	6.9169	7.05765	7.55504	7.48661	7.60741	7.23444	7.51689	7.57566	7.59817	7.2456	7.97677	7.90744
Olfr462	5.9	6.59	4.62	4.15	0.0233731	2.39397	2.44558	2.87468	2.46223	2.57082	3.09089	2.26191	2.48589	1.89479	2.32969	1.82163	2.0209
Fos	417.61	230.04	70.74	130.82	0.023379	8.35674	9.14525	8.50249	6.53773	7.50415	9.68104	5.74659	5.80489	7.00849	5.86654	7.18599	7.81312
Tfrc	49.4	90.36	84.93	52.86	0.0235121	5.00263	5.9838	6.0142	6.85108	6.88297	5.91641	6.05118	6.8876	6.40922	5.27091	5.81674	5.77807
Anxa9	115.5	72.33	61.27	83.93	0.0237296	6.83795	6.73975	6.96972	6.49139	6.59715	5.60292	5.72496	6.42071	5.80471	5.98076	6.79797	6.07353
Gimap3	76.22	81.04	53.77	48.93	0.0239131	6.08705	6.57295	6.12689	6.83852	6.1116	6.23258	5.96498	5.9892	5.43644	5.60342	5.45994	5.46227
Arl4d	133.01	129.03	92.46	150.17	0.0240439	6.9	7.25805	6.96871	6.84872	7.00166	7.33597	6.41485	6.43753	6.89284	6.90867	7.45225	7.10303
Slc2a12	72.44	108.92	54.83	57.36	0.0240891	5.53019	6.48216	6.58201	6.88199	7.43744	6.1079	5.52038	5.78873	6.13289	5.8772	5.39165	5.89122
Zfp560	8.87	7.73	8.77	5.51	0.0241005	3.23931	3.05653	3.17914	3.12287	2.39468	3.26309	2.91185	3.35685	3.16155	2.31612	2.28839	2.78138
Vnn1	178.98	181.51	113.45	100.59	0.0242056	7.00665	7.56142	7.81336	7.57769	8.0005	7.02016	6.58094	6.72936	7.29693	6.32335	6.09627	7.21947
Rhbdl1	483.53	426.79	379.9	271.32	0.0242434	9.12938	8.62065	8.84911	8.86535	8.77232	8.65548	8.79067	8.64621	8.35663	8.61314	7.78449	7.76402
Nkd1	188.81	147.15	149.72	110.55	0.0243759	7.77327	7.13929	7.71911	7.07598	7.72783	6.91048	7.2989	7.06237	7.4441	6.81163	6.70697	6.54087
Fastkd1	31.36	43.23	47.39	54.38	0.0244525	4.90448	4.9241	5.19572	5.43197	5.6019	5.36708	5.51943	5.83294	5.47422	5.09005	6.19255	5.76206
Ncoa4	80.69	232.35	182.8	415.3	0.0246387	5.94026	5.61059	7.52067	8.41925	8.30602	6.93347	6.01803	8.4802	8.09754	8.04807	8.88745	9.06439
AY036118	1840.97	2443.65	2120.68	2873.23	0.0246691	10.5708	10.829	10.944	11.002	11.1915	11.6346	10.9948	11.1283	11.1869	11.7896	11.3124	11.2707
Trp63	37.83	45.51	57.06	77.85	0.0247755	5.33063	4.93465	5.57639	5.7162	5.18052	5.67665	5.92022	6.48123	5.245	5.96347	6.43523	6.11626
Cpa3	260.03	80.06	80.69	37.94	0.0252579	7.37396	8.29416	8.29455	6.77511	7.19962	5.16195	6.13851	6.85408	6.12594	3.31887	6.89645	5.43333
Cd226	12.94	13.49	9.34	7.79	0.0252684	4.05744	3.16942	3.90514	4.21069	3.71299	3.32539	3.39345	2.99589	3.30864	2.98007	2.92902	2.93949
Ifi44	161.29	181.77	132.68	83.79	0.0253747	7.43283	6.84057	7.66337	8.03978	7.33803	7.27532	7.73373	6.72304	6.85867	5.9269	6.70156	6.2169
Ssh2	498.16	339.03	373.24	372.41	0.025415	8.84377	9.1101	8.78443	8.47168	8.61946	8.2127	8.42025	8.73569	8.54324	8.11426	8.77305	8.66254
Osr1	1070.56	626.22	505.59	574.38	0.0254234	10.212	9.82216	10.0199	9.5294	9.655	8.71588	9.0319	9.35583	8.63556	9.16859	9.76537	8.52631
Il22ra2	9.43	7.76	10.32	11.66	0.0254267	3.46854	3.0847	3.18687	2.91363	2.7787	3.14028	3.28928	3.49007	3.37914	3.22484	3.75391	3.61212
Papss2	875.63	708.22	773.89	1356.21	0.0255114	10.2127	9.39473	9.58583	9.82438	9.37732	9.28704	9.61365	9.91408	9.36535	9.97505	10.856	10.3031
Postn	889.3	774.27	573.59	494.69	0.0255156	9.41495	9.68404	10.1598	9.34661	9.73974	9.78599	9.03891	8.82245	9.712	9.11238	8.51462	9.18835
Pim1	243.31	189.46	219.82	336.33	0.0256042	7.97205	7.92326	7.80929	7.49232	7.41467	7.9455	7.88113	8.1538	7.42613	8.01356	8.66962	8.40568
Rab15	19.65	17.63	11	10.94	0.0256102	3.61232	5.18784	4.17056	3.90848	4.50003	4.03475	3.43372	3.56874	3.43273	3.58331	3.26437	3.42568
Hprt	226.29	363.81	330.56	371.71	0.0258233	7.24033	8.07484	8.06563	8.66203	8.79801	8.14848	8.17068	8.51766	8.47116	8.09696	8.58092	8.85394
Slco2a1	283.75	261.51	176.93	187.79	0.0258465	8.21965	8.2626	7.89027	7.70816	8.56423	7.90494	7.1796	7.64068	7.71328	7.6231	7.61753	7.24255
Zfp185	176.63	122.81	132.87	85.89	0.025907	7.24905	7.66923	7.42638	6.9223	7.87167	6.13515	6.9261	7.09766	7.26361	6.23972	6.31752	6.37956
Chml	115.15	156.94	158.78	166.84	0.0259113	6.69626	6.62586	7.21144	7.52669	7.25851	7.2389	7.39131	7.2123	7.47552	7.22069	7.10759	7.61092
B4galnt1	89.85	74.08	55.83	55.85	0.0261715	6.69188	6.55858	6.21574	6.39924	6.18074	6.21482	6.16824	5.7698	5.58925	5.91662	5.64205	5.52632
Sfrp2	333.98	251.83	212.68	166.67	0.0265208	8.12328	8.0396	8.86363	7.76136	8.15949	8.11921	7.65495	7.55376	8.12096	7.64151	7.64031	6.64992
Scn3b	76.03	69.04	52.02	43.56	0.0268867	6.483	5.68457	6.62864	6.28175	6.60262	5.60347	5.66068	5.67709	5.88116	5.27591	5.53123	5.24745
Fam126b	213.28	332.23	405.45	378.06	0.0269967	7.40534	7.62162	8.08947	8.91048	8.28148	8.03546	8.74813	9.13138	8.20793	8.09028	8.94505	8.58116
Iqsec1	385.25	495.99	339	316.77	0.0270614	8.78182	8.37133	8.4936	9.01365	8.85641	9.10385	8.55639	8.08706	8.68699	8.46257	8.11506	8.26377
Soat1	220.17	165.03	132.95	125.21	0.0271304	7.26896	8.0789	7.91238	7.23125	7.92124	7.04286	6.76559	7.27956	7.24378	6.35336	7.09938	7.21392
Chst14	81.47	79.17	91.67	59.59	0.0272124	6.38982	6.16686	6.52288	6.37632	6.1661	6.5562	6.61297	6.65587	6.42541	5.98513	5.63023	5.72357
Spock2	227.57	186.27	166.16	232.33	0.0272291	7.71386	7.69856	8.00168	7.78455	7.72756	7.22271	7.57905	7.52435	7.16609	7.61349	8.10994	7.727
Nrarp	75.48	70.29	74.12	50.21	0.0272495	6.40401	5.93277	6.43028	6.16959	6.23181	6.15398	6.28697	6.39793	6.09005	5.85472	5.35443	5.40327
Snrpn	61.38	82.88	92	89.76	0.0274195	5.92918	5.79454	6.17236	6.7101	6.4162	6.16514	6.74334	6.31715	6.66775	6.03876	6.42947	6.66068
Tagap1	106.38	111.43	143.07	162.99	0.0275973	6.54481	6.81275	6.84807	6.79167	7.39765	6.33928	6.97328	7.5915	7.06227	7.06112	7.39678	7.37794
1700020L24Rik	77.4	82.21	83.81	51.08	0.0278654	6.58214	6.05769	6.21061	6.62677	6.01965	6.60502	6.51967	6.39487	6.40214	5.49553	5.4968	5.71424
Mycs	45.02	44.81	39.03	56.82	0.0279116	5.44292	5.57234	5.54009	5.65064	5.32494	5.53927	5.28587	5.1718	5.51093	5.77226	5.86811	5.50573
Plekhf1	91.72	62.84	57.68	68.73	0.0280007	6.65094	6.10253	6.84649	5.96936	6.21583	5.89793	5.85453	5.81766	5.99701	5.59351	6.003	6.38119
Kcnip3	266.51	162.24	110.19	143.19	0.0281236	7.99307	8.31171	7.79388	7.01988	8.30021	6.7884	6.06496	7.07238	7.31621	6.89595	7.21565	7.15672
Akap7	162.71	242.59	215.22	210.15	0.0283715	7.29831	7.06479	7.61131	8.15877	7.68462	8.05052	7.82282	7.71447	7.83605	7.45482	7.79284	7.74822
Wdr60	31.97	34.22	34.59	54.41	0.0284055	4.86113	4.98416	5.25988	5.12034	5.64304	4.64479	4.82322	5.40419	5.2141	5.18785	5.93643	5.88641
Slc35e4	94.87	67.37	68.81	94.14	0.0285482	6.70972	6.40754	6.59435	5.99694	6.02015	6.34924	6.21406	5.96545	6.26518	6.2536	6.31058	6.77588
Ccnc	180.84	197.28	197.64	127.97	0.0286936	7.10326	7.41652	7.90116	7.78072	8.00851	7.17103	7.74655	7.47436	7.79798	6.57479	7.24356	6.94441
Mid1ip1	109.29	125.39	175.89	99.96	0.0287121	6.37147	7.16268	6.77545	6.80384	7.5319	6.68919	7.72114	7.28327	7.51727	6.14092	6.49187	6.99157
Polr3g	35.05	44.07	52.98	40.09	0.0287515	5.12773	4.94942	5.4167	5.58983	5.39405	5.4604	5.98119	5.41545	5.89163	5.09227	5.26138	5.362
Rpp25	40.26	59.64	34.74	43.04	0.0289689	5.69925	5.03243	5.32859	6.16948	6.10471	5.57805	5.29984	5.11566	5.024	5.29268	5.65252	5.06724
Mfap4	664.7	376.43	307.28	212.2	0.0290782	9.07163	9.55053	9.34008	7.96128	9.3249	8.47067	7.09836	8.70759	9.0402	7.1858	7.55912	8.27204
Fam48a	271.66	199.43	194.25	175.14	0.0292353	8.02159	8.10767	8.05049	7.60013	8.0863	7.32708	7.47963	7.83313	7.61495	6.9308	7.78284	7.45328
Zfp760	77.03	66.23	64.02	43.28	0.0292828	6.11101	6.26609	6.47884	6.2049	6.603	5.49518	5.9418	6.16383	6.03761	4.86078	5.79524	5.40429
Mki67	11.2	10.74	9.82	6.39	0.0293704	3.27474	3.43512	3.80498	3.56265	3.51567	3.18117	3.5029	3.19767	3.19296	3.34171	2.13446	2.53079
Med18	36.88	25.49	25.59	40.47	0.0296014	4.89908	5.87134	4.91845	4.67152	5.08234	4.34931	4.89117	4.55803	4.63703	5.26515	5.17298	5.29828
Olfr776	4.27	6.28	7.43	3.9	0.0298737	2.52523	1.97674	1.76025	2.49731	2.06901	3.36256	2.96521	2.71916	3.0234	1.84897	2.34359	1.67271
Olfr1305	7.96	7.25	5.43	7.11	0.0299074	3.31267	2.80587	2.88149	2.62072	2.94656	2.99679	2.62234	2.30153	2.43632	2.84197	2.96963	2.64563
AB041803	181.51	151.2	127.83	253.33	0.0303146	7.71206	7.79052	6.96792	7.20781	7.44407	7.18397	6.61652	7.25802	7.25165	7.3852	8.41376	8.01255
Lax1	33.93	28.54	22.43	24.63	0.0307067	5.12831	5.37737	4.79661	4.75374	4.76295	5.00294	4.65691	4.63414	4.23953	4.7427	4.47853	4.46792
Smc2	19.91	21.32	22.03	15	0.0308663	3.94809	4.34961	4.75149	4.3886	4.59666	4.27715	4.5951	4.315	4.52013	3.76422	3.77288	4.0985
Olfr102	8.21	15.89	12.38	14.73	0.0309623	3.2961	2.80535	3.03264	3.49581	4.25108	4.23456	3.73188	3.98175	3.22575	3.96211	4.24109	3.31913
Slc2a4	335.13	461.21	484.2	531.37	0.0310237	8.51257	8.09266	8.46217	9.19242	8.49886	8.98135	9.17337	8.86563	8.80371	9.04614	8.92178	9.15369
Ppp2r5b	81.45	93.21	112.44	114.75	0.0310933	6.28372	6.27263	6.52635	6.64519	6.49514	6.66676	7.08766	6.76953	6.72514	6.95363	6.54035	6.73237
Gabra3	319.2	227.07	182.71	197.11	0.0311674	7.97318	8.43415	8.44517	7.7354	8.4736	7.34798	7.10586	7.80926	7.74179	7.24928	7.88861	7.55428
Col5a3	166.66	161.8	139.51	103.58	0.0313451	7.30521	7.29028	7.48409	7.41998	7.18616	7.57497	7.41797	6.81367	7.28103	6.91001	6.25449	6.60619
Tnf	23.47	18.79	22.47	14.66	0.0313577	4.63749	4.53458	4.56161	4.41985	3.80882	4.41464	4.90082	4.4159	4.20315	4.08173	3.61789	3.7999
Usp11	83.2	64.85	53.4	50.7	0.0313986	6.30211	6.48831	6.36525	5.96893	6.72812	5.51064	5.43461	6.01884	5.89027	5.25224	5.63115	5.81167
Rtn2	155.72	110.09	127.46	102.4	0.0314947	7.21049	7.13675	7.46479	7.13872	6.71951	6.65347	7.35608	6.82428	6.94835	6.75725	6.43879	6.5257
Tubg1	229.2	288.77	355.49	270.36	0.0315156	8.07248	7.62487	7.76232	8.30877	7.97726	8.37426	8.63438	8.53041	8.33972	8.12439	8.07404	7.90985
Kank3	203.64	159.72	168.19	221.25	0.0319465	7.71409	7.75282	7.48024	7.4294	7.41979	7.24624	7.38181	7.48088	7.45073	7.47644	8.12061	7.61207
Samsn1	35.08	28.05	23.6	23.19	0.032121	5.02352	4.92191	5.57485	4.84132	5.00709	4.6388	4.80244	4.28991	4.63734	4.41174	4.73836	4.30302
Ak4	9.92	13.37	8.55	16.83	0.0321388	2.95091	3.53994	3.50709	3.35669	3.53098	4.26772	2.76064	3.23193	3.34766	4.14792	3.40683	4.55211
Fam180a	73.75	68.67	56.83	89.12	0.032264	6.09074	6.01689	6.57873	6.05057	6.48108	5.93139	5.71963	6.0839	5.82118	6.42711	6.71151	5.97717
Vit	91.38	77.72	66.88	59.1	0.0323498	6.30856	6.53797	6.71106	6.11579	6.7117	6.14587	5.635	6.22178	6.46629	5.45222	5.89851	5.98329
Olfr918	6.33	4.77	4.63	7.08	0.0327914	2.71834	2.86421	2.41772	2.19432	2.37658	2.17145	2.50425	2.1761	1.99913	3.29976	2.75065	2.37768
Olfr1394	29.81	26.42	24.09	48.67	0.032797	4.60189	4.99246	5.19926	4.68391	4.42597	5.03739	4.69927	4.60665	4.53058	5.88922	4.61082	5.95494
Il1rap	63.63	55.24	45.36	43.23	0.0328216	5.61583	6.04765	6.41419	5.76002	6.2193	5.53867	5.23127	5.58168	5.80985	5.09698	5.42568	5.53488
Megf9	179.21	210.69	242.03	140.89	0.0328717	7.41572	7.27533	7.68351	7.83621	7.52501	7.93375	8.39217	7.47187	8.01445	7.20488	7.07114	6.90041
Clec5a	15.74	22.32	23.85	14.81	0.0330557	3.77492	3.78706	4.43203	4.56401	4.66932	4.24603	5.05273	4.10859	4.60363	3.693	3.98449	3.88551
Antxr1	252.96	191.71	204.22	183.64	0.033286	7.90615	7.81407	8.1525	7.56329	7.80108	7.50905	7.4962	7.60708	8.05315	7.25875	7.72516	7.40096
Uspl1	58.48	66.47	78.82	79.55	0.0334174	5.65212	5.78269	6.27716	6.15787	6.31006	5.85775	6.28432	6.5093	6.25692	5.86784	6.44615	6.28885
Xrcc5	45.82	63.62	68.65	52.79	0.0334954	5.23433	5.55319	5.88915	5.97469	6.48994	5.66296	5.87433	6.18436	6.38567	5.37049	5.85591	5.63927
Rfesd	54.83	68.69	78.55	74.76	0.0337202	5.56019	5.72728	6.13311	6.33258	6.26595	5.88105	6.10877	6.56554	6.34573	5.78538	6.10906	6.43272
Ifi27l1	718.48	892.53	1086.69	976.19	0.0339968	9.56532	9.20717	9.57186	10.0422	9.40815	10.0696	10.2052	10.1236	10.0042	10.0239	9.77764	9.97054
Oasl2	226.4	214.85	144.89	168.67	0.0345956	7.77916	7.67075	7.95257	8.11848	7.56348	7.69041	7.50441	7.42891	6.76729	7.42144	7.34602	7.24514
Csf2rb	212.02	191.58	187.41	265.44	0.0346672	7.80957	7.50231	7.79966	7.75577	7.40117	7.73753	7.63241	7.58182	7.57401	8.13613	7.82298	8.07979
Naa30	80.14	120.63	110.56	146.43	0.0349572	5.77674	6.64154	6.59726	6.98583	7.29739	6.60384	6.69264	7.17485	6.64356	6.53717	7.5476	7.27213
Tnfrsf11b	65.87	102.16	105.9	64.11	0.0351292	6.05966	5.75149	6.39499	7.08719	6.69459	6.40572	6.85679	6.12932	7.33533	5.88473	5.95169	5.81423
Clec4n	23.5	18.5	15.24	11.95	0.035149	3.86103	5.37352	4.49778	4.04064	4.54351	4.07415	4.17673	3.92564	3.74168	3.50214	3.49337	3.65093
Akr1c14	11.62	14.6	11.93	21.03	0.0352665	3.20727	3.28875	4.17643	4.15956	3.82688	3.61097	3.30469	3.56037	3.93243	3.99472	4.32694	4.73227
Tubd1	48.27	65.39	72.32	55.07	0.0352926	5.72192	5.37726	5.75598	6.32207	6.11737	5.8244	6.21746	6.22202	6.22971	5.28292	5.99072	5.7808
Tnfrsf14	99.22	83.88	72.01	69.18	0.0353348	6.6853	6.56443	6.64772	6.71632	6.36788	6.2605	6.20937	6.27394	6.16966	6.23969	6.00637	5.7476
Col14a1	166.57	225.4	233.33	130.87	0.0353413	7.14447	7.18409	7.75558	7.62451	8.0674	7.86835	7.56932	7.49184	8.65774	7.01193	6.61983	7.19923
[truncated: 85 more rows]

## Sheet: Lypo
gene_symbol
Acadl	861.21	1198.73	1452.5	2210.56
Ptprv	#N/A	#N/A	#N/A	#N/A
Mt3	#N/A	#N/A	#N/A	#N/A
Sirt2	#N/A	#N/A	#N/A	#N/A
Hao1	#N/A	#N/A	#N/A	#N/A
Phyh	#N/A	#N/A	#N/A	#N/A
Slc27a2	#N/A	#N/A	#N/A	#N/A
Hacl1	241.31	292.53	370.08	756.51
Pex13	341.17	476.57	476.1	543.16
Acadm	1351.63	1641.52	1905.47	2373.02
Acadvl	375.52	496.16	623.41	744.22
Acox1	#N/A	#N/A	#N/A	#N/A
Adipoq	#N/A	#N/A	#N/A	#N/A
Abcd1	#N/A	#N/A	#N/A	#N/A
Hadh	#N/A	#N/A	#N/A	#N/A
Hsd17b4	1060.25	1454.78	1459.85	1557.76
Lep	1830.12	1079.09	647.28	20.45
Pex7	125.44	173.93	192.47	213.09
Abcd3	384.79	624.9	694.72	781.69
Pxmp3	#N/A	#N/A	#N/A	#N/A
Pex5	139.98	252.08	237.45	297.94
Slc25a17	347.72	480.17	529.64	596.85
Slc27a2	#N/A	#N/A	#N/A	#N/A
Abcd2	2629.34	3016.4	2752.61	1440.13
Acaa2	#N/A	#N/A	#N/A	#N/A
Decr1	771.55	1057.08	1213.98	1198.05
Bdh2	#N/A	#N/A	#N/A	#N/A
Crot	#N/A	#N/A	#N/A	#N/A
Acoxl	#N/A	#N/A	#N/A	#N/A
Ehhadh	149.38	372.3	571.04	1439.76
Acox3	#N/A	#N/A	#N/A	#N/A
Acox2	#N/A	#N/A	#N/A	#N/A
Hadha	989.42	1287.66	1605.93	1736.79
Acaa1a	#N/A	#N/A	#N/A	#N/A
Sesn2	373.48	172.14	159.39	356.23
Acadl	861.21	1198.73	1452.5	2210.56
Acadm	1351.63	1641.52	1905.47	2373.02
Acadvl	375.52	496.16	623.41	744.22
Acads	#N/A	#N/A	#N/A	#N/A
Etfdh	669.41	877.83	1137.68	1354.46
Acad11	680.89	1025.36	945.45	1238.9
Acox1	#N/A	#N/A	#N/A	#N/A
Acox3	#N/A	#N/A	#N/A	#N/A
Adh7	#N/A	#N/A	#N/A	#N/A
Cyp4v3	#N/A	#N/A	#N/A	#N/A
Adora1	166.72	494.13	346.33	316.2
Prdx6	#N/A	#N/A	#N/A	#N/A
Apoc3	85.62	80.76	129.12	666.21
Cel	#N/A	#N/A	#N/A	#N/A
Galc	#N/A	#N/A	#N/A	#N/A
Lipc	#N/A	#N/A	#N/A	#N/A
Ins2	#N/A	#N/A	#N/A	#N/A
Irs1	#N/A	#N/A	#N/A	#N/A
Lipa	947.42	781.12	639.46	630.1
Lipe	#N/A	#N/A	#N/A	#N/A
Lipg	19.41	39.16	45.71	98.35
Lpl	#N/A	#N/A	#N/A	#N/A
Neu1	#N/A	#N/A	#N/A	#N/A
Oc90	#N/A	#N/A	#N/A	#N/A
Pafah1b1	#N/A	#N/A	#N/A	#N/A
Pafah1b2	#N/A	#N/A	#N/A	#N/A
Pafah1b3	#N/A	#N/A	#N/A	#N/A
Enpp2	#N/A	#N/A	#N/A	#N/A
Pla2g1b	#N/A	#N/A	#N/A	#N/A
Pla2g2a	#N/A	#N/A	#N/A	#N/A
Pla2g2c	#N/A	#N/A	#N/A	#N/A
Pla2g2d	405.32	237.82	151.49	89.1
Pla2g4a	#N/A	#N/A	#N/A	#N/A
Pla2g5	#N/A	#N/A	#N/A	#N/A
Plcb1	89.12	161.68	136.18	199.72
Plcb3	#N/A	#N/A	#N/A	#N/A
Plcd1	#N/A	#N/A	#N/A	#N/A
Plcd4	#N/A	#N/A	#N/A	#N/A
Plcg1	#N/A	#N/A	#N/A	#N/A
Pld1	#N/A	#N/A	#N/A	#N/A
Pld2	#N/A	#N/A	#N/A	#N/A
Pld3	472.16	308.3	307.2	253.66
Pnliprp2	#N/A	#N/A	#N/A	#N/A
Ppt1	673.24	589.84	536.82	365.29
Mgll	#N/A	#N/A	#N/A	#N/A
Neu2	#N/A	#N/A	#N/A	#N/A
Pla2g10	#N/A	#N/A	#N/A	#N/A
Pla2g2e	#N/A	#N/A	#N/A	#N/A
Pla2g2f	#N/A	#N/A	#N/A	#N/A
Pla2g7	345.15	208.19	175.13	196.13
Hrasls	#N/A	#N/A	#N/A	#N/A
Pnpla6	#N/A	#N/A	#N/A	#N/A
Neu3	#N/A	#N/A	#N/A	#N/A
Pla2g6	#N/A	#N/A	#N/A	#N/A
Cyp39a1	#N/A	#N/A	#N/A	#N/A
Pla2g12a	137.01	195.3	174.92	301.7
Pnpla2	#N/A	#N/A	#N/A	#N/A
Plbd1	#N/A	#N/A	#N/A	#N/A
Pnpla8	378.3	552.38	599.4	747.52
Lipf	#N/A	#N/A	#N/A	#N/A
Iah1	#N/A	#N/A	#N/A	#N/A
Pnlip	#N/A	#N/A	#N/A	#N/A
Pla2g12b	#N/A	#N/A	#N/A	#N/A
Plbd2	#N/A	#N/A	#N/A	#N/A
Plcd3	#N/A	#N/A	#N/A	#N/A
Plce1	208.55	157.42	127.67	103.27
Lipm	#N/A	#N/A	#N/A	#N/A
Tbl1xr1	167.7	174.49	172.13	284.55
Pla1a	217.63	213.97	189.76	141.23
Pafah2	#N/A	#N/A	#N/A	#N/A
Plin1	#N/A	#N/A	#N/A	#N/A
Pld4	553.44	345.74	247.49	168.33
Abhd4	#N/A	#N/A	#N/A	#N/A
Clps	#N/A	#N/A	#N/A	#N/A
Ddhd1	#N/A	#N/A	#N/A	#N/A
Plcz1	#N/A	#N/A	#N/A	#N/A
Pnpla3	874.2	1283.09	1582.57	672.34
Akr1d1	#N/A	#N/A	#N/A	#N/A
Acap1	#N/A	#N/A	#N/A	#N/A
Pla2g16	#N/A	#N/A	#N/A	#N/A
Daglb	#N/A	#N/A	#N/A	#N/A
Plcg2	#N/A	#N/A	#N/A	#N/A
Plcxd3	#N/A	#N/A	#N/A	#N/A
Liph	#N/A	#N/A	#N/A	#N/A
Lipk	#N/A	#N/A	#N/A	#N/A
Neu4	#N/A	#N/A	#N/A	#N/A
Napepld	709.85	730.96	687.64	255.67
Dagla	#N/A	#N/A	#N/A	#N/A
Plch1	#N/A	#N/A	#N/A	#N/A
Plch2	#N/A	#N/A	#N/A	#N/A
Nceh1	220.24	159.65	125.21	128.96
Lipi	#N/A	#N/A	#N/A	#N/A
Enpp6	#N/A	#N/A	#N/A	#N/A
Pla2g4e	#N/A	#N/A	#N/A	#N/A
Plb1	#N/A	#N/A	#N/A	#N/A
Pla2g7	345.15	208.19	175.13	196.13
Acadl	861.21	1198.73	1452.5	2210.56
Abcd1	#N/A	#N/A	#N/A	#N/A
Lipe	#N/A	#N/A	#N/A	#N/A
Acot7	#N/A	#N/A	#N/A	#N/A
Acadm	1351.63	1641.52	1905.47	2373.02
Acot7	#N/A	#N/A	#N/A	#N/A
Apoa4	#N/A	#N/A	#N/A	#N/A
Pla2g1b	#N/A	#N/A	#N/A	#N/A
Acadl	861.21	1198.73	1452.5	2210.56
Acadvl	375.52	496.16	623.41	744.22
Acacb	313.44	618.87	725.14	1324.43
Adora1	166.72	494.13	346.33	316.2
Adra2a	#N/A	#N/A	#N/A	#N/A
Apoa2	#N/A	#N/A	#N/A	#N/A
Cidea	26.63	68.89	180.93	299.04
Il1b	#N/A	#N/A	#N/A	#N/A
Pde3b	#N/A	#N/A	#N/A	#N/A
Tnf	23.47	18.79	22.47	14.66
Plin5	75.78	89.73	99.28	212.68
Crtc3	#N/A	#N/A	#N/A	#N/A
Niacr1	246.02	585.55	511.57	119.47
Prkaa1	#N/A	#N/A	#N/A	#N/A
Lipc	#N/A	#N/A	#N/A	#N/A
Cpt1a	403.2	356.51	286.64	230.35
Fabp1	#N/A	#N/A	#N/A	#N/A
Irs1	#N/A	#N/A	#N/A	#N/A
Twist1	#N/A	#N/A	#N/A	#N/A
Abcd2	2629.34	3016.4	2752.61	1440.13
Plin5	75.78	89.73	99.28	212.68
Acsl5	#N/A	#N/A	#N/A	#N/A
Ppara	61.41	84.06	80.32	181.4
Pparg	#N/A	#N/A	#N/A	#N/A
Ppargc1a	123.74	134.73	242.79	316.66
C1qtnf2	#N/A	#N/A	#N/A	#N/A
Apoa2	#N/A	#N/A	#N/A	#N/A
Il1b	#N/A	#N/A	#N/A	#N/A
Angptl3	#N/A	#N/A	#N/A	#N/A
Apoa5	#N/A	#N/A	#N/A	#N/A
Mtor	#N/A	#N/A	#N/A	#N/A
Lonp2	#N/A	#N/A	#N/A	#N/A
Cpt1a	403.2	356.51	286.64	230.35
Fabp3	#N/A	#N/A	#N/A	#N/A
Pdk4	949.72	323.83	462.54	1308.42
Thra	698.08	438.29	471.07	350.22
Rarres2	326.56	255.37	187.9	169.93
Bglap2	#N/A	#N/A	#N/A	#N/A
Dci	#N/A	#N/A	#N/A	#N/A
Peci	#N/A	#N/A	#N/A	#N/A
Hadhb	#N/A	#N/A	#N/A	#N/A
Acsbg2	#N/A	#N/A	#N/A	#N/A
Apoc2	#N/A	#N/A	#N/A	#N/A
Bscl2	#N/A	#N/A	#N/A	#N/A
Plcb2	#N/A	#N/A	#N/A	#N/A
Lipn	#N/A	#N/A	#N/A	#N/A
Ddhd2	#N/A	#N/A	#N/A	#N/A
Pnpla5	#N/A	#N/A	#N/A	#N/A
Pla2g4d	#N/A	#N/A	#N/A	#N/A
Ces3	#N/A	#N/A	#N/A	#N/A
Aspg	#N/A	#N/A	#N/A	#N/A
Pld6	#N/A	#N/A	#N/A	#N/A
Apob	#N/A	#N/A	#N/A	#N/A
Pla2g4f	#N/A	#N/A	#N/A	#N/A
Gm749	#N/A	#N/A	#N/A	#N/A
Gm1679	#N/A	#N/A	#N/A	#N/A
Pnpla1	#N/A	#N/A	#N/A	#N/A
Sirt4	#N/A	#N/A	#N/A	#N/A
Mir214	#N/A	#N/A	#N/A	#N/A
Mir199a-2	#N/A	#N/A	#N/A	#N/A
Bscl2	#N/A	#N/A	#N/A	#N/A
Akt2	#N/A	#N/A	#N/A	#N/A
Irs2	#N/A	#N/A	#N/A	#N/A
Mlycd	#N/A	#N/A	#N/A	#N/A
Prkce	#N/A	#N/A	#N/A	#N/A
Mlycd	#N/A	#N/A	#N/A	#N/A
Tysnd1	#N/A	#N/A	#N/A	#N/A
Mlycd	#N/A	#N/A	#N/A	#N/A
Ces3	#N/A	#N/A	#N/A	#N/A
AU018778	#N/A	#N/A	#N/A	#N/A

## Sheet: lypo diff
Genesymbol	30	4	-10	-20	P-value	30-eWAT-sample1_(MoEx-1_0-st-v1).rma-gene-core-Signal	30-eWAT-sample2_(MoEx-1_0-st-v1).rma-gene-core-Signal	30-eWAT-sample3_(MoEx-1_0-st-v1).rma-gene-core-Signal	4-eWAT-sample1_(MoEx-1_0-st-v1).rma-gene-core-Signal	4-eWAT-sample2_(MoEx-1_0-st-v1).rma-gene-core-Signal	4-eWAT-sample3_(MoEx-1_0-st-v1).rma-gene-core-Signal	-10-eWAT-sample1_(MoEx-1_0-st-v1).rma-gene-core-Signal	-10-epi-sample2_(MoEx-1_0-st-v1).rma-gene-core-Signal	-10-eWAT-sample3_(MoEx-1_0-st-v1).rma-gene-core-Signal	-10/-20-eWAT-sample1_(MoEx-1_0-st-v1).rma-gene-core-Signal	-10/-20-eWAT-sample2_(MoEx-1_0-st-v1).rma-gene-core-Signal	-10/-20-eWAT-sample3_(MoEx-1_0-st-v1).rma-gene-core-Signal	P 4 vs 30	P -20 vs 30	fc 4vs30	fc -20 vs 30	fc log2 4vs30	fc log2 -20 vs 30	P 4 vs 30	P -20 vs 30
Abcd2	2629.34	3016.4	2752.61	1440.13	6.36e-05	11.2422	11.2776	11.4764	11.6385	11.5472	11.5542	11.5727	11.3666	11.4157	10.8494	10.4155	10.1582	0.0343375	0.0161421	1.14721	0.547715	0.198127	-0.868502	0.0343375	0.0161421
Abcd3	384.79	624.9	694.72	781.69	6.17e-05	8.20993	8.67999	8.74566	9.36982	9.31518	9.27767	9.50231	9.48532	9.44097	9.28802	9.67926	9.80394	0.0104862	0.0103645	1.624	2.03147	0.699554	1.02253	0.0104862	0.0103645
Acacb	313.44	618.87	725.14	1324.43	2e-07	8.32543	8.07805	8.37428	9.39823	9.01991	9.52926	9.50653	9.58359	9.53753	10.2464	10.3823	10.4323	0.00404869	4.04725e-05	1.97444	4.22547	0.981447	2.07911	0.00404869	4.04725e-05
Acad11	680.89	1025.36	945.45	1238.9	2.73e-05	7.08622	7.271	7.29009	7.16932	7.62552	7.05725	6.81923	6.88356	7.28946	5.8952	5.72992	6.27496	0.731588	0.00199234	1.50591	1.81953	0.590637	0.863566	0.731588	0.00199234
Acadl	861.21	1198.73	1452.5	2210.56	7e-07	9.70841	9.73747	9.91902	9.54015	9.43089	9.43071	9.53993	9.46973	9.50318	8.872	8.77535	8.92648	0.013019	0.000302539	1.39191	2.56681	0.47707	1.35997	0.013019	0.000302539
Acadm	1351.63	1641.52	1905.47	2373.02	0.0001171	10.0616	10.3598	10.579	10.6797	10.6375	10.7965	10.9449	10.9767	10.9506	11.0826	11.1661	11.3312	0.0777594	0.00672202	1.21447	1.75567	0.280332	0.812024	0.0777594	0.00672202
Lep	1830.12	1079.09	647.28	20.45	3.08e-05	11.0239	10.1515	11.1597	10.716	9.62366	10.003	10.9717	6.89191	10.345	4.80766	3.94149	4.1573	0.213856	9.32545e-05	0.589628	0.0111741	-0.762123	-6.48369	0.213856	9.32545e-05
Acadvl	375.52	496.16	623.41	744.22	1.21e-05	8.4281	8.3659	8.74038	9.01803	8.8611	9.08464	9.41643	9.31111	9.22292	9.46501	9.47922	9.62609	0.0233801	0.00133547	1.32126	1.98184	0.401916	0.986839	0.0233801	0.00133547
Adora1	166.72	494.13	346.33	316.2	5.52e-05	7.40146	7.41164	7.26949	9.13983	8.69922	9.11382	8.61176	8.21471	8.60083	8.55736	7.98732	8.29054	0.000412368	0.00581332	2.96383	1.89659	1.56746	0.92341	0.000412368	0.00581332
Apoc3	85.62	80.76	129.12	666.21	8.53e-05	6.52422	6.61411	6.12163	5.99155	6.76623	6.37927	6.57687	7.64107	6.96058	8.05645	10.0762	9.90814	0.886768	0.0116507	0.943238	7.78101	-0.0843069	2.95996	0.886768	0.0116507
Cidea	26.63	68.89	180.93	299.04	5.7e-06	4.6978	4.74214	4.84707	6.06989	5.74887	6.6179	7.6656	7.21666	7.76528	7.18438	8.44352	8.90083	0.00580362	0.00268866	2.58693	11.2294	1.37124	3.48921	0.00580362	0.00268866
Cpt1a	403.2	356.51	286.64	230.35	2.82e-05	8.36444	8.72773	8.74033	8.37633	8.70104	8.45323	8.10837	8.19797	8.28081	7.82037	7.73346	7.85054	0.557486	0.00321431	0.884201	0.571305	-0.177553	-0.807668	0.557486	0.00321431
Decr1	771.55	1057.08	1213.98	1198.05	0.0001246	9.35697	9.55726	9.71583	10.0843	9.94396	10.2106	10.3816	10.2	10.2472	10.2051	10.139	10.3157	0.014277	0.00429466	1.37007	1.55278	0.454253	0.634857	0.014277	0.00429466
Ehhadh	149.38	372.3	571.04	1439.76	1.62e-05	7.0815	6.67678	7.86582	8.77351	8.31783	8.64565	9.18312	9.46241	8.90419	9.66727	10.6083	11.139	0.0215618	0.00415459	2.4923	9.63824	1.31748	3.26877	0.0215618	0.00415459
Etfdh	669.41	877.83	1137.68	1354.46	2.3e-06	7.71251	7.80989	7.90831	8.18869	8.00124	7.98055	7.50535	8.03205	7.57073	9.24367	9.03074	8.94447	0.0472173	0.000277798	1.31135	2.02336	0.391051	1.01676	0.0472173	0.000277798
Hacl1	241.31	292.53	370.08	756.51	0.0001911	7.71287	7.98107	7.97654	8.31465	8.36006	8.00628	8.25837	8.96025	8.44323	8.90634	9.66597	10.0671	0.0768729	0.0092454	1.21226	3.13501	0.277697	1.64847	0.0768729	0.0092454
Hadha	989.42	1287.66	1605.93	1736.79	1.58e-05	9.27446	9.30198	9.45663	9.70416	9.62171	9.64363	9.95448	10.0396	9.75547	10.1466	10.255	10.1311	0.00723628	0.000266463	1.30143	1.75536	0.380097	0.811768	0.00723628	0.000266463
Hsd17b4	1060.25	1454.78	1459.85	1557.76	0.0007835	8.03689	8.68635	8.84372	9.20618	9.21034	9.00228	9.15582	9.50968	9.11494	9.34794	9.63454	9.60198	0.0736815	0.0187128	1.37211	1.46924	0.456397	0.555068	0.0736815	0.0187128
Lipa	947.42	781.12	639.46	630.1	0.0006764	9.88334	10.2982	10.0629	10.9792	11.1749	11.0323	10.5632	10.5317	10.9061	10.6053	10.2602	10.29	0.00183304	0.136166	0.824471	0.665069	-0.27846	-0.588423	0.00183304	0.136166
Lipg	19.41	39.16	45.71	98.35	3e-07	5.08686	5.17258	5.18914	5.1716	5.15672	5.34305	5.34753	5.29996	5.32392	6.09326	6.51408	6.41553	0.334065	0.000809719	2.01752	5.06698	1.01258	2.34112	0.334065	0.000809719
Napepld	709.85	730.96	687.64	255.67	4.3e-06	9.61659	9.41534	9.25673	9.4893	9.7132	9.40882	9.6796	9.40377	9.30099	8.24413	7.75585	7.88851	0.480253	0.00121209	1.02974	0.360175	0.0422783	-1.47323	0.480253	0.00121209
Nceh1	220.24	159.65	125.21	128.96	0.0403211	7.33705	8.18559	7.74364	7.19021	8.05021	6.79473	6.69753	7.2863	7.06609	6.6129	6.94455	7.21916	0.407924	0.0511249	0.724891	0.585543	-0.464164	-0.772153	0.407924	0.0511249
Niacr1	246.02	585.55	511.57	119.47	0.0001282	7.39799	7.93914	8.37562	9.22887	9.11781	9.33909	8.84544	9.13557	9.10004	7.76866	6.04824	6.58492	0.0102724	0.130591	2.38009	0.485611	1.25102	-1.04213	0.0102724	0.130591
Pdk4	949.72	323.83	462.54	1308.42	4e-07	6.19353	6.5603	6.53297	7.81743	7.85494	7.87682	6.55912	7.5566	7.29908	9.12012	9.21698	9.80674	0.000284131	0.00027129	0.340974	1.37769	-1.55227	0.462252	0.000284131	0.00027129
Pex13	341.17	476.57	476.1	543.16	0.0001287	8.18406	8.37777	8.57811	9.0396	8.86266	8.87921	8.84707	9.00408	8.92371	8.91368	9.18085	9.11073	0.012555	0.00775706	1.39687	1.59205	0.482197	0.670886	0.012555	0.00775706
Pex5	139.98	252.08	237.45	297.94	4.5e-06	8.65425	8.6274	8.74542	8.33211	8.26417	8.2416	8.08946	8.14005	7.94685	7.74379	7.507	7.62253	0.000908207	0.000167807	1.80083	2.12845	0.848661	1.0898	0.000908207	0.000167807
Pex7	125.44	173.93	192.47	213.09	0.0001017	6.4835	6.17611	6.72177	5.51444	5.78828	5.44482	6.08542	5.80016	5.97049	6.06996	6.42798	6.40236	0.00979656	0.458245	1.38656	1.69874	0.471509	0.764465	0.00979656	0.458245
Pla1a	217.63	213.97	189.76	141.23	0.0137979	7.58615	7.45259	8.15742	7.87887	7.86161	7.598	7.5078	7.381	7.95504	6.99932	6.89368	7.27444	0.84954	0.0503321	0.983182	0.648945	-0.0244689	-0.623831	0.84954	0.0503321
Pla2g12a	137.01	195.3	174.92	301.7	2.2e-06	6.91391	7.08137	7.27486	7.66802	7.61634	7.67546	7.38352	7.56958	7.53369	8.1183	8.41044	8.06623	0.00601795	0.0017668	1.42544	2.20203	0.511411	1.13883	0.00601795	0.0017668
Pla2g2d	405.32	237.82	151.49	89.1	1.1e-06	6.41683	6.73646	6.97362	8.19567	7.97386	7.84626	8.16292	8.03514	7.92518	7.71353	7.57079	7.65591	0.00245624	0.00489573	0.586746	0.219826	-0.769191	-2.18556	0.00245624	0.00489573
Pla2g7	345.15	208.19	175.13	196.13	0.001976	8.23835	8.35272	8.59171	7.67004	8.19018	7.3338	7.32258	7.78317	7.36421	7.10478	7.89896	7.65892	0.0700365	0.0308919	0.603187	0.568246	-0.729323	-0.815413	0.0700365	0.0308919
Plcb1	89.12	161.68	136.18	199.72	3.2e-06	11.0586	10.8002	10.8971	10.5975	10.4336	10.3694	10.1926	10.0815	10.0039	9.92817	9.84756	9.52088	0.0112141	0.00137389	1.81418	2.24102	0.85932	1.16416	0.0112141	0.00137389
Plce1	208.55	157.42	127.67	103.27	0.0007449	7.47549	7.6305	7.92296	7.19763	7.50356	7.30761	7.02931	6.6551	7.43784	6.45676	6.45483	6.84241	0.0989246	0.00403767	0.754831	0.495181	-0.405774	-1.01397	0.0989246	0.00403767
Pld3	472.16	308.3	307.2	253.66	4.07e-05	8.82322	8.92786	8.75085	8.22287	8.35332	8.35653	8.30548	8.29901	8.26562	8.05597	7.80426	7.97071	0.00150785	0.000586405	0.652957	0.537233	-0.614941	-0.89638	0.00150785	0.000586405
Pld4	553.44	345.74	247.49	168.33	9.1e-06	8.20601	7.92784	8.02853	7.83068	7.96665	7.63527	8.02069	7.59135	7.80828	6.76443	6.63555	6.51072	0.12559	0.000205101	0.624711	0.304152	-0.678739	-1.71713	0.12559	0.000205101
Plin5	75.78	89.73	99.28	212.68	3.72e-05	6.1873	6.21494	6.38368	6.50198	6.4529	6.68048	6.71285	6.57303	6.7778	7.12891	7.81831	8.08106	0.0375666	0.00822928	1.18409	2.80655	0.243773	1.4888	0.0375666	0.00822928
Pnpla3	874.2	1283.09	1582.57	672.34	0.0062778	9.67968	9.91791	9.56913	10.4746	10.0681	10.5345	10.9464	10.5828	10.5618	10.2076	8.77209	9.20792	0.0236538	0.496864	1.46773	0.769092	0.553587	-0.378772	0.0236538	0.496864
Pnpla8	378.3	552.38	599.4	747.52	0.0007835	8.03689	8.68635	8.84372	9.20618	9.21034	9.00228	9.15582	9.50968	9.11494	9.34794	9.63454	9.60198	0.0736815	0.0187128	1.46016	1.976	0.54613	0.982581	0.0736815	0.0187128
Ppara	61.41	84.06	80.32	181.4	1e-07	10.7229	10.9034	10.7787	10.358	10.1897	10.1415	9.74655	9.69719	9.85495	9.50794	9.54154	9.4052	0.00249567	4.02434e-05	1.36883	2.95392	0.452946	1.56263	0.00249567	4.02434e-05
Ppargc1a	123.74	134.73	242.79	316.66	0.0203021	6.88563	7.13838	6.81728	7.04905	7.8536	6.43766	7.63946	8.60983	7.62206	9.18932	8.04482	7.61287	0.713244	0.0498332	1.08882	2.55908	0.122759	1.35562	0.713244	0.0498332
Ppt1	673.24	589.84	536.82	365.29	1.46e-05	7.50441	7.24794	7.50475	8.0493	7.81239	7.96888	7.66861	8.14199	7.8599	8.64217	9.03063	8.76244	0.00892401	0.000625526	0.876121	0.542585	-0.190797	-0.882079	0.00892401	0.000625526
Rarres2	326.56	255.37	187.9	169.93	0.0004717	8.44303	8.08507	8.42487	8.16276	8.29147	7.62349	7.70382	7.33476	7.76968	7.28674	7.362	7.38514	0.282967	0.00126339	0.782	0.520364	-0.354759	-0.942408	0.282967	0.00126339
Sesn2	373.48	172.14	159.39	356.23	0.0003363	8.5153	8.73748	8.27652	7.07468	7.94828	7.36225	6.84062	7.71197	7.52161	8.54449	8.50258	8.32356	0.0223441	0.741108	0.460908	0.953813	-1.11745	-0.068222	0.0223441	0.741108
Slc25a17	347.72	480.17	529.64	596.85	8.2e-06	9.42464	9.22251	9.36736	9.40352	9.40199	9.37192	9.57406	9.75099	9.43102	10.2282	10.2199	10.3406	0.423775	0.00020773	1.38091	1.71647	0.465619	0.779442	0.423775	0.00020773
Tbl1xr1	167.7	174.49	172.13	284.55	0.0003221	7.0104	7.47699	7.61158	7.42547	7.69216	7.34049	7.3771	7.53884	7.50807	7.77112	8.1899	8.3806	0.60031	0.0432812	1.04049	1.69678	0.0572617	0.762799	0.60031	0.0432812
Thra	698.08	438.29	471.07	350.22	0.0001645	9.7091	9.15462	9.35829	8.75112	8.89173	8.76802	8.90201	8.89813	8.9181	8.49883	8.47125	8.32306	0.0228405	0.00464231	0.627851	0.50169	-0.671507	-0.995131	0.0228405	0.00464231
Tnf	23.47	18.79	22.47	14.66	0.0313577	4.63749	4.53458	4.56161	4.41985	3.80882	4.41464	4.90082	4.4159	4.20315	4.08173	3.61789	3.7999	0.151131	0.00576527	0.800597	0.624627	-0.320853	-0.678933	0.151131	0.00576527
Cidea	26.63	68.89	180.93	299.04	5.7e-06	4.6978	4.74214	4.84707	6.06989	5.74887	6.6179	7.6656	7.21666	7.76528	7.18438	8.44352	8.90083	0.00580362	0.00268866	2.58693	11.2294	1.37124	3.48921	0.00580362	0.00268866
