# Supplementary material for: Switching harmful visceral fat to beneficial energy combustion improves metabolic dysfunctions
Source: JCI Insight. 2017 Feb 23;2(4):e89044. doi: 10.1172/jci.insight.89044 (PMC5313060; doi:10.1172/jci.insight.89044)
Supplement: Supplemental Table 2 [file jciinsight-2-89044-s003.xlsx]

## Sheet: Sheet1
Probe Set ID	-10-eWAT-sample1_(MoEx-1_0-st-v1).rma-gene-core-Signal	-10-eWAT-sample2_(MoEx-1_0-st-v1).rma-gene-core-Signal	-10-eWAT-sample3_(MoEx-1_0-st-v1).rma-gene-core-Signal	-10/-20-eWAT-sample1_(MoEx-1_0-st-v1).rma-gene-core-Signal	-10/-20-eWAT-sample2_(MoEx-1_0-st-v1).rma-gene-core-Signal	-10/-20-eWAT-sample3_(MoEx-1_0-st-v1).rma-gene-core-Signal	30-eWAT-sample1_(MoEx-1_0-st-v1).rma-gene-core-Signal	30-eWAT-sample2_(MoEx-1_0-st-v1).rma-gene-core-Signal	30-eWAT-sample3_(MoEx-1_0-st-v1).rma-gene-core-Signal	4-eWAT-sample1_(MoEx-1_0-st-v1).rma-gene-core-Signal	4-eWAT-sample2_(MoEx-1_0-st-v1).rma-gene-core-Signal	4-eWAT-sample3_(MoEx-1_0-st-v1).rma-gene-core-Signal	Gene Symbol	Gene Description	mRNA Accession	mRNA Source	mRna - Description	mRNA - xhyb	Chromosome	Strand	Start	Stop	GO Biological Process ID	GO Biological Process Term	GO Biological Process Evidence	GO Cellular Component ID	GO Cellular Component Term	GO Cellular Component Evidence	GO Molecular Function ID	GO Molecular Function Term	GO Molecular Function Evidence	Pathway Source	Pathway Name	Protein Domains - Source	Protein Domains - Accession or domain name	Protein Domains - Description	category
6782915	5.5871	5.38156	6.05557	5.17767	5.13675	5.82361	5.49698	5.7634	5.9968	5.82323	5.40247	6.75563	Ccl2	chemokine (C-C motif) ligand 2 // chemokine (C-C motif) ligand 2 // chemokine (C-C motif) ligand 2 // chemokine (C-C motif) ligand 2	NM_011333 // ENSMUST00000000193 // BC055070 // ENSMUST00000124479	RefSeq // ENSEMBL // GenBank // ENSEMBL	Mus musculus chemokine (C-C motif) ligand 2 (Ccl2), mRNA. // cdna:known chromosome:NCBIM37:11:81849073:81850955:1 gene:ENSMUSG00000035385 gene_biotype:protein_coding transcript_biotype:protein_coding // Mus musculus chemokine (C-C motif) ligand 2, mRNA (cDNA clone IMAGE:30062695), complete cds. // cdna:known chromosome:NCBIM37:11:81849112:81850952:1 gene:ENSMUSG00000035385 gene_biotype:protein_co…	FALSE // FALSE // FALSE // FALSE	chr11	+	81802935	81850945	GO:0000165 // GO:0001525 // GO:0001938 // GO:0002548 // GO:0006874 // GO:0006916 // GO:0006935 // GO:0006954 // GO:0006955 // GO:0007010 // GO:0007179 // GO:0008360 // GO:0009408 // GO:0009611 // GO:0010574 // GO:0010759 // GO:0016525 // GO:0019221 // GO:0030593 // GO:0031663 // GO:0035684 // GO:0035702 // GO:0043491 // GO:0043615 // GO:0048010 // GO:0048246 // GO:0048247 // GO:0050806 // GO:0050…	MAPK cascade // angiogenesis // positive regulation of endothelial cell proliferation // monocyte chemotaxis // cellular calcium ion homeostasis // anti-apoptosis // chemotaxis // inflammatory response // immune response // cytoskeleton organization // transforming growth factor beta receptor signaling pathway // regulation of cell shape // response to heat // response to wounding // regulation o…	not recorded // traceable author statement // not recorded // not recorded // not recorded // not recorded // inferred from electronic annotation // not recorded // inferred from electronic annotation // not recorded // not recorded // not recorded // not recorded // inferred from direct assay // inferred from mutant phenotype // inferred from direct assay // inferred from mutant phenotype // not…	GO:0005576 // GO:0005615 // GO:0005615 // GO:0005737 // GO:0043025 // GO:0005576 // GO:0005615 // GO:0005615 // GO:0005737 // GO:0043025 // GO:0005576 // GO:0005615 // GO:0005615 // GO:0005737 // GO:0043025 // GO:0005576 // GO:0005615 // GO:0005615 // GO:0005737 // GO:0043025	extracellular region // extracellular space // extracellular space // cytoplasm // neuronal cell body // extracellular region // extracellular space // extracellular space // cytoplasm // neuronal cell body // extracellular region // extracellular space // extracellular space // cytoplasm // neuronal cell body // extracellular region // extracellular space // extracellular space // cytoplasm // n…	inferred from electronic annotation // inferred from direct assay // not recorded // not recorded // not recorded // inferred from electronic annotation // inferred from direct assay // not recorded // not recorded // not recorded // inferred from electronic annotation // inferred from direct assay // not recorded // not recorded // not recorded // inferred from electronic annotation // inferred …	GO:0001664 // GO:0005125 // GO:0005515 // GO:0008009 // GO:0008201 // GO:0031727 // GO:0031727 // GO:0001664 // GO:0005125 // GO:0005515 // GO:0008009 // GO:0008201 // GO:0031727 // GO:0031727 // GO:0001664 // GO:0005125 // GO:0005515 // GO:0008009 // GO:0008201 // GO:0031727 // GO:0031727 // GO:0001664 // GO:0005125 // GO:0005515 // GO:0008009 // GO:0008201 // GO:0031727 // GO:0031727	G-protein coupled receptor binding // cytokine activity // protein binding // chemokine activity // heparin binding // CCR2 chemokine receptor binding // CCR2 chemokine receptor binding // G-protein coupled receptor binding // cytokine activity // protein binding // chemokine activity // heparin binding // CCR2 chemokine receptor binding // CCR2 chemokine receptor binding // G-protein coupled rec…	inferred from direct assay // inferred from electronic annotation // inferred from physical interaction // not recorded // not recorded // inferred from physical interaction // not recorded // inferred from direct assay // inferred from electronic annotation // inferred from physical interaction // not recorded // not recorded // inferred from physical interaction // not recorded // inferred from…	---	---	Pfam	IPR001811	Chemokine interleukin-8-like domain	main
7011413	3.36151	3.35532	3.54029	3.51522	2.90291	3.24617	3.68613	3.31445	3.46819	3.37434	3.22433	3.6549	Cd40lg	CD40 ligand // CD40 ligand // CD40 ligand // CD40 ligand // CD40 ligand // CD40 ligand	NM_011616 // ENSMUST00000033466 // NM_011616 // ENSMUST00000033466 // BC119225 // BC119225	RefSeq // ENSEMBL // RefSeq // ENSEMBL // GenBank // GenBank	Mus musculus CD40 ligand (Cd40lg), mRNA. // cdna:known chromosome:NCBIM37:X:54465320:54477219:1 gene:ENSMUSG00000031132 gene_biotype:protein_coding transcript_biotype:protein_coding // Mus musculus CD40 ligand (Cd40lg), mRNA. // cdna:known chromosome:NCBIM37:X:54465320:54477219:1 gene:ENSMUSG00000031132 gene_biotype:protein_coding transcript_biotype:protein_coding // Mus musculus CD40 ligand, mRN…	FALSE // FALSE // FALSE // FALSE // FALSE // FALSE	chrX	+	54465270	54477710	GO:0002839 // GO:0006916 // GO:0006954 // GO:0006955 // GO:0007165 // GO:0030168 // GO:0030183 // GO:0030890 // GO:0032729 // GO:0032733 // GO:0032735 // GO:0042100 // GO:0045190 // GO:0045348 // GO:0048305 // GO:0051023 // GO:0097028 // GO:2000353 // GO:0002839 // GO:0006916 // GO:0006954 // GO:0006955 // GO:0007165 // GO:0030168 // GO:0030183 // GO:0030890 // GO:0032729 // GO:0032733 // GO:0032…	positive regulation of immune response to tumor cell // anti-apoptosis // inflammatory response // immune response // signal transduction // platelet activation // B cell differentiation // positive regulation of B cell proliferation // positive regulation of interferon-gamma production // positive regulation of interleukin-10 production // positive regulation of interleukin-12 production // B ce…	not recorded // not recorded // not recorded // inferred from electronic annotation // non-traceable author statement // not recorded // inferred from genetic interaction // not recorded // not recorded // not recorded // not recorded // not recorded // inferred from direct assay // not recorded // inferred from genetic interaction // inferred from direct assay // not recorded // not recorded // …	GO:0005576 // GO:0005615 // GO:0005886 // GO:0009897 // GO:0016020 // GO:0016021 // GO:0005576 // GO:0005615 // GO:0005886 // GO:0009897 // GO:0016020 // GO:0016021 // GO:0005576 // GO:0005615 // GO:0005886 // GO:0009897 // GO:0016020 // GO:0016021 // GO:0005576 // GO:0005615 // GO:0005886 // GO:0009897 // GO:0016020 // GO:0016021 // GO:0005576 // GO:0005615 // GO:0005886 // GO:0009897 // GO:0016…	extracellular region // extracellular space // plasma membrane // external side of plasma membrane // membrane // integral to membrane // extracellular region // extracellular space // plasma membrane // external side of plasma membrane // membrane // integral to membrane // extracellular region // extracellular space // plasma membrane // external side of plasma membrane // membrane // integral …	inferred from electronic annotation // not recorded // inferred from electronic annotation // inferred from direct assay // inferred from electronic annotation // inferred from electronic annotation // inferred from electronic annotation // not recorded // inferred from electronic annotation // inferred from direct assay // inferred from electronic annotation // inferred from electronic annotatio…	GO:0005125 // GO:0005164 // GO:0005174 // GO:0005125 // GO:0005164 // GO:0005174 // GO:0005125 // GO:0005164 // GO:0005174 // GO:0005125 // GO:0005164 // GO:0005174 // GO:0005125 // GO:0005164 // GO:0005174 // GO:0005125 // GO:0005164 // GO:0005174	cytokine activity // tumor necrosis factor receptor binding // CD40 receptor binding // cytokine activity // tumor necrosis factor receptor binding // CD40 receptor binding // cytokine activity // tumor necrosis factor receptor binding // CD40 receptor binding // cytokine activity // tumor necrosis factor receptor binding // CD40 receptor binding // cytokine activity // tumor necrosis factor rece…	inferred from electronic annotation // inferred from electronic annotation // not recorded // inferred from electronic annotation // inferred from electronic annotation // not recorded // inferred from electronic annotation // inferred from electronic annotation // not recorded // inferred from electronic annotation // inferred from electronic annotation // not recorded // inferred from electroni…	GenMAPP // GenMAPP // GenMAPP // GenMAPP	Apoptosis_KEGG // Inflammatory_Response_Pathway // Apoptosis_KEGG // Inflammatory_Response_Pathway	Pfam // Pfam	IPR006052 // IPR006052	Tumour necrosis factor // Tumour necrosis factor	main
6856282	3.45808	3.38394	3.41012	3.3481	3.58226	3.53274	3.5517	3.0527	3.67835	3.53215	3.30862	3.91642	Cd70	CD70 antigen // CD70 antigen // CD70 antigen // CD70 antigen // CD70 antigen // CD70 antigen	NM_011617 // ENSMUST00000019633 // NM_011617 // ENSMUST00000019633 // Y13636 // Y13636	RefSeq // ENSEMBL // RefSeq // ENSEMBL // GenBank // GenBank	Mus musculus CD70 antigen (Cd70), mRNA. // cdna:known chromosome:NCBIM37:17:57285420:57289200:-1 gene:ENSMUSG00000019489 gene_biotype:protein_coding transcript_biotype:protein_coding // Mus musculus CD70 antigen (Cd70), mRNA. // cdna:known chromosome:NCBIM37:17:57285420:57289200:-1 gene:ENSMUSG00000019489 gene_biotype:protein_coding transcript_biotype:protein_coding // Mus musculus CD70 mRNA. // …	FALSE // FALSE // FALSE // FALSE // FALSE // FALSE	chr17	-	57285421	57294477	GO:0006917 // GO:0006955 // GO:0006917 // GO:0006955 // GO:0006917 // GO:0006955 // GO:0006917 // GO:0006955 // GO:0006917 // GO:0006955 // GO:0006917 // GO:0006955	induction of apoptosis // immune response // induction of apoptosis // immune response // induction of apoptosis // immune response // induction of apoptosis // immune response // induction of apoptosis // immune response // induction of apoptosis // immune response	not recorded // inferred from electronic annotation // not recorded // inferred from electronic annotation // not recorded // inferred from electronic annotation // not recorded // inferred from electronic annotation // not recorded // inferred from electronic annotation // not recorded // inferred from electronic annotation	GO:0000299 // GO:0005615 // GO:0005886 // GO:0016020 // GO:0016021 // GO:0000299 // GO:0005615 // GO:0005886 // GO:0016020 // GO:0016021 // GO:0000299 // GO:0005615 // GO:0005886 // GO:0016020 // GO:0016021 // GO:0000299 // GO:0005615 // GO:0005886 // GO:0016020 // GO:0016021 // GO:0000299 // GO:0005615 // GO:0005886 // GO:0016020 // GO:0016021 // GO:0000299 // GO:0005615 // GO:0005886 // GO:0016…	integral to membrane of membrane fraction // extracellular space // plasma membrane // membrane // integral to membrane // integral to membrane of membrane fraction // extracellular space // plasma membrane // membrane // integral to membrane // integral to membrane of membrane fraction // extracellular space // plasma membrane // membrane // integral to membrane // integral to membrane of membra…	not recorded // inferred from electronic annotation // not recorded // inferred from electronic annotation // inferred from electronic annotation // not recorded // inferred from electronic annotation // not recorded // inferred from electronic annotation // inferred from electronic annotation // not recorded // inferred from electronic annotation // not recorded // inferred from electronic annot…	GO:0002020 // GO:0005125 // GO:0005164 // GO:0002020 // GO:0005125 // GO:0005164 // GO:0002020 // GO:0005125 // GO:0005164 // GO:0002020 // GO:0005125 // GO:0005164 // GO:0002020 // GO:0005125 // GO:0005164 // GO:0002020 // GO:0005125 // GO:0005164	protease binding // cytokine activity // tumor necrosis factor receptor binding // protease binding // cytokine activity // tumor necrosis factor receptor binding // protease binding // cytokine activity // tumor necrosis factor receptor binding // protease binding // cytokine activity // tumor necrosis factor receptor binding // protease binding // cytokine activity // tumor necrosis factor rece…	not recorded // inferred from electronic annotation // inferred from electronic annotation // not recorded // inferred from electronic annotation // inferred from electronic annotation // not recorded // inferred from electronic annotation // inferred from electronic annotation // not recorded // inferred from electronic annotation // inferred from electronic annotation // not recorded // inferre…	---	---	Pfam // Pfam	IPR006052 // IPR006052	Tumour necrosis factor // Tumour necrosis factor	main
6755253	3.83185	4.11382	4.42857	3.55003	3.68945	3.9484	3.71857	4.11368	3.83867	3.61879	4.44732	3.64041	Crp	C-reactive protein, pentraxin-related // C-reactive protein, pentraxin-related // C-reactive protein, pentraxin-related // C-reactive protein, pentraxin-related // C-reactive protein, pentraxin-related // C-reactive protein, pentraxin-related // C-reactive protein, pentraxin-related // C-reactive protein, pentraxin-related	NM_007768 // ENSMUST00000038495 // ENSMUST00000168258 // NM_007768 // ENSMUST00000038495 // ENSMUST00000168258 // BC011124 // BC011124	RefSeq // ENSEMBL // ENSEMBL // RefSeq // ENSEMBL // ENSEMBL // GenBank // GenBank	Mus musculus C-reactive protein, pentraxin-related (Crp), mRNA. // cdna:known chromosome:NCBIM37:1:174628187:174630097:1 gene:ENSMUSG00000037942 gene_biotype:protein_coding transcript_biotype:protein_coding // cdna:known chromosome:NCBIM37:1:174628197:174630091:1 gene:ENSMUSG00000037942 gene_biotype:protein_coding transcript_biotype:protein_coding // Mus musculus C-reactive protein, pentraxin-rel…	FALSE // FALSE // FALSE // FALSE // FALSE // FALSE // FALSE // FALSE	chr1	+	174620782	174763152	GO:0006958 // GO:0010745 // GO:0010888 // GO:0051258 // GO:0006958 // GO:0010745 // GO:0010888 // GO:0051258 // GO:0006958 // GO:0010745 // GO:0010888 // GO:0051258 // GO:0006958 // GO:0010745 // GO:0010888 // GO:0051258 // GO:0006958 // GO:0010745 // GO:0010888 // GO:0051258 // GO:0006958 // GO:0010745 // GO:0010888 // GO:0051258 // GO:0006958 // GO:0010745 // GO:0010888 // GO:0051258 // GO:0006…	complement activation, classical pathway // negative regulation of macrophage derived foam cell differentiation // negative regulation of lipid storage // protein polymerization // complement activation, classical pathway // negative regulation of macrophage derived foam cell differentiation // negative regulation of lipid storage // protein polymerization // complement activation, classical path…	not recorded // not recorded // not recorded // not recorded // not recorded // not recorded // not recorded // not recorded // not recorded // not recorded // not recorded // not recorded // not recorded // not recorded // not recorded // not recorded // not recorded // not recorded // not recorded // not recorded // not recorded // not recorded // not recorded // not recorded // not recorded //…	GO:0005615 // GO:0005615 // GO:0005615 // GO:0005615 // GO:0005615 // GO:0005615 // GO:0005615 // GO:0005615	extracellular space // extracellular space // extracellular space // extracellular space // extracellular space // extracellular space // extracellular space // extracellular space	not recorded // not recorded // not recorded // not recorded // not recorded // not recorded // not recorded // not recorded	GO:0015485 // GO:0030169 // GO:0042803 // GO:0015485 // GO:0030169 // GO:0042803 // GO:0015485 // GO:0030169 // GO:0042803 // GO:0015485 // GO:0030169 // GO:0042803 // GO:0015485 // GO:0030169 // GO:0042803 // GO:0015485 // GO:0030169 // GO:0042803 // GO:0015485 // GO:0030169 // GO:0042803 // GO:0015485 // GO:0030169 // GO:0042803	cholesterol binding // low-density lipoprotein particle binding // protein homodimerization activity // cholesterol binding // low-density lipoprotein particle binding // protein homodimerization activity // cholesterol binding // low-density lipoprotein particle binding // protein homodimerization activity // cholesterol binding // low-density lipoprotein particle binding // protein homodimeriza…	not recorded // not recorded // not recorded // not recorded // not recorded // not recorded // not recorded // not recorded // not recorded // not recorded // not recorded // not recorded // not recorded // not recorded // not recorded // not recorded // not recorded // not recorded // not recorded // not recorded // not recorded // not recorded // not recorded // not recorded	---	---	Pfam // Pfam // Pfam // Pfam	IPR001759 // IPR001759 // IPR001759 // IPR001759	Pentaxin // Pentaxin // Pentaxin // Pentaxin	main
6890838	3.67378	3.9564	3.90346	3.82003	3.81353	4.26932	4.49622	5.03794	4.33593	3.54205	4.35545	5.02142	Il1b	interleukin 1 beta // interleukin 1 beta // interleukin 1 beta // interleukin 1 beta // interleukin 1 beta // interleukin 1 beta // interleukin 1 beta // interleukin 1 beta	NM_008361 // ENSMUST00000028881 // NM_008361 // ENSMUST00000028881 // AK224980 // ENSMUST00000155994 // AK224980 // ENSMUST00000141979	RefSeq // ENSEMBL // RefSeq // ENSEMBL // GenBank // ENSEMBL // GenBank // ENSEMBL	Mus musculus interleukin 1 beta (Il1b), mRNA. // cdna:known chromosome:NCBIM37:2:129190306:129196875:-1 gene:ENSMUSG00000027398 gene_biotype:protein_coding transcript_biotype:protein_coding // Mus musculus interleukin 1 beta (Il1b), mRNA. // cdna:known chromosome:NCBIM37:2:129190306:129196875:-1 gene:ENSMUSG00000027398 gene_biotype:protein_coding transcript_biotype:protein_coding // Mus musculus …	FALSE // FALSE // FALSE // FALSE // FALSE // FALSE // FALSE // FALSE	chr2	-	129190306	129234240	GO:0000165 // GO:0000187 // GO:0001660 // GO:0001934 // GO:0006916 // GO:0006954 // GO:0006955 // GO:0007204 // GO:0007568 // GO:0007613 // GO:0008285 // GO:0010575 // GO:0010575 // GO:0010628 // GO:0010829 // GO:0010977 // GO:0014050 // GO:0019221 // GO:0030213 // GO:0030593 // GO:0030730 // GO:0031622 // GO:0031663 // GO:0032308 // GO:0032496 // GO:0032496 // GO:0032611 // GO:0032725 // GO:0032…	MAPK cascade // activation of MAPK activity // fever generation // positive regulation of protein phosphorylation // anti-apoptosis // inflammatory response // immune response // elevation of cytosolic calcium ion concentration // aging // memory // negative regulation of cell proliferation // positive regulation vascular endothelial growth factor production // positive regulation vascular endoth…	not recorded // not recorded // inferred from electronic annotation // not recorded // not recorded // not recorded // inferred from electronic annotation // not recorded // not recorded // not recorded // not recorded // inferred from mutant phenotype // not recorded // inferred from direct assay // inferred from direct assay // not recorded // not recorded // not recorded // not recorded // inf…	GO:0005576 // GO:0005615 // GO:0005615 // GO:0030141 // GO:0031982 // GO:0005576 // GO:0005615 // GO:0005615 // GO:0030141 // GO:0031982 // GO:0005576 // GO:0005615 // GO:0005615 // GO:0030141 // GO:0031982 // GO:0005576 // GO:0005615 // GO:0005615 // GO:0030141 // GO:0031982 // GO:0005576 // GO:0005615 // GO:0005615 // GO:0030141 // GO:0031982 // GO:0005576 // GO:0005615 // GO:0005615 // GO:0030…	extracellular region // extracellular space // extracellular space // secretory granule // vesicle // extracellular region // extracellular space // extracellular space // secretory granule // vesicle // extracellular region // extracellular space // extracellular space // secretory granule // vesicle // extracellular region // extracellular space // extracellular space // secretory granule // ve…	inferred from electronic annotation // inferred from direct assay // not recorded // inferred from direct assay // inferred from direct assay // inferred from electronic annotation // inferred from direct assay // not recorded // inferred from direct assay // inferred from direct assay // inferred from electronic annotation // inferred from direct assay // not recorded // inferred from direct ass…	GO:0005125 // GO:0005125 // GO:0005149 // GO:0008083 // GO:0019904 // GO:0005125 // GO:0005125 // GO:0005149 // GO:0008083 // GO:0019904 // GO:0005125 // GO:0005125 // GO:0005149 // GO:0008083 // GO:0019904 // GO:0005125 // GO:0005125 // GO:0005149 // GO:0008083 // GO:0019904 // GO:0005125 // GO:0005125 // GO:0005149 // GO:0008083 // GO:0019904 // GO:0005125 // GO:0005125 // GO:0005149 // GO:0008…	cytokine activity // cytokine activity // interleukin-1 receptor binding // growth factor activity // protein domain specific binding // cytokine activity // cytokine activity // interleukin-1 receptor binding // growth factor activity // protein domain specific binding // cytokine activity // cytokine activity // interleukin-1 receptor binding // growth factor activity // protein domain specific…	inferred from direct assay // not recorded // inferred from electronic annotation // inferred from electronic annotation // not recorded // inferred from direct assay // not recorded // inferred from electronic annotation // inferred from electronic annotation // not recorded // inferred from direct assay // not recorded // inferred from electronic annotation // inferred from electronic annotatio…	---	---	Pfam // Pfam // Pfam // Pfam	IPR000975 // IPR003502 // IPR000975 // IPR003502	Interleukin-1 // Interleukin-1 propeptide // Interleukin-1 // Interleukin-1 propeptide	main
6904309	2.73616	2.55586	2.44916	2.52515	2.3645	2.57422	2.60246	2.5687	2.34752	2.4916	2.45946	2.5307	Il2	interleukin 2 // interleukin 2 // interleukin 2 // interleukin 2 // interleukin 2 // interleukin 2 // interleukin 2 // interleukin 2	ENSMUST00000029275 // NM_008366 // ENSMUST00000029275 // NM_008366 // K02292 // K02292 // ENSMUST00000167939 // ENSMUST00000167939	ENSEMBL // RefSeq // ENSEMBL // RefSeq // GenBank // GenBank // ENSEMBL // ENSEMBL	cdna:known chromosome:NCBIM37:3:37019445:37024881:-1 gene:ENSMUSG00000027720 gene_biotype:protein_coding transcript_biotype:protein_coding // Mus musculus interleukin 2 (Il2), mRNA. // cdna:known chromosome:NCBIM37:3:37019445:37024881:-1 gene:ENSMUSG00000027720 gene_biotype:protein_coding transcript_biotype:protein_coding // Mus musculus interleukin 2 (Il2), mRNA. // Mouse interleukin-2 mRNA, com…	FALSE // FALSE // FALSE // FALSE // FALSE // FALSE // FALSE // FALSE	chr3	-	37019478	37026210	GO:0001933 // GO:0001934 // GO:0002903 // GO:0006955 // GO:0007186 // GO:0007204 // GO:0007205 // GO:0030890 // GO:0032729 // GO:0032740 // GO:0042102 // GO:0042102 // GO:0042104 // GO:0042104 // GO:0042104 // GO:0042523 // GO:0042523 // GO:0045582 // GO:0045591 // GO:0045822 // GO:0045944 // GO:0046013 // GO:0048304 // GO:0050672 // GO:0050728 // GO:0051024 // GO:0060999 // GO:0001933 // GO:0001…	negative regulation of protein phosphorylation // positive regulation of protein phosphorylation // negative regulation of B cell apoptotic process // immune response // G-protein coupled receptor signaling pathway // elevation of cytosolic calcium ion concentration // protein kinase C-activating G-protein coupled receptor signaling pathway // positive regulation of B cell proliferation // positi…	not recorded // not recorded // not recorded // inferred from electronic annotation // not recorded // not recorded // not recorded // not recorded // inferred from direct assay // not recorded // inferred from direct assay // not recorded // inferred from direct assay // inferred from mutant phenotype // not recorded // inferred from direct assay // not recorded // not recorded // not recorded /…	GO:0005576 // GO:0005615 // GO:0005615 // GO:0005576 // GO:0005615 // GO:0005615 // GO:0005576 // GO:0005615 // GO:0005615 // GO:0005576 // GO:0005615 // GO:0005615 // GO:0005576 // GO:0005615 // GO:0005615 // GO:0005576 // GO:0005615 // GO:0005615 // GO:0005576 // GO:0005615 // GO:0005615 // GO:0005576 // GO:0005615 // GO:0005615	extracellular region // extracellular space // extracellular space // extracellular region // extracellular space // extracellular space // extracellular region // extracellular space // extracellular space // extracellular region // extracellular space // extracellular space // extracellular region // extracellular space // extracellular space // extracellular region // extracellular space // ex…	inferred from electronic annotation // inferred from direct assay // not recorded // inferred from electronic annotation // inferred from direct assay // not recorded // inferred from electronic annotation // inferred from direct assay // not recorded // inferred from electronic annotation // inferred from direct assay // not recorded // inferred from electronic annotation // inferred from direct…	GO:0005125 // GO:0005125 // GO:0005125 // GO:0005134 // GO:0005134 // GO:0008083 // GO:0030246 // GO:0031851 // GO:0043208 // GO:0005125 // GO:0005125 // GO:0005125 // GO:0005134 // GO:0005134 // GO:0008083 // GO:0030246 // GO:0031851 // GO:0043208 // GO:0005125 // GO:0005125 // GO:0005125 // GO:0005134 // GO:0005134 // GO:0008083 // GO:0030246 // GO:0031851 // GO:0043208 // GO:0005125 // GO:0005…	cytokine activity // cytokine activity // cytokine activity // interleukin-2 receptor binding // interleukin-2 receptor binding // growth factor activity // carbohydrate binding // kappa-type opioid receptor binding // glycosphingolipid binding // cytokine activity // cytokine activity // cytokine activity // interleukin-2 receptor binding // interleukin-2 receptor binding // growth factor activi…	inferred from direct assay // inferred from mutant phenotype // not recorded // inferred from direct assay // not recorded // inferred from electronic annotation // not recorded // not recorded // not recorded // inferred from direct assay // inferred from mutant phenotype // not recorded // inferred from direct assay // not recorded // inferred from electronic annotation // not recorded // not r…	GenMAPP // GenMAPP // GenMAPP // GenMAPP	Inflammatory_Response_Pathway // Inflammatory_Response_Pathway // Inflammatory_Response_Pathway // Inflammatory_Response_Pathway	Pfam // Pfam // Pfam // Pfam	IPR000779 // IPR000779 // IPR000779 // IPR000779	Interleukin-2 // Interleukin-2 // Interleukin-2 // Interleukin-2	main
6788333	2.01772	2.12615	2.05009	2.33341	2.12846	2.27475	2.07959	2.12584	2.1586	1.98463	2.04525	1.91437	Il3	interleukin 3 // interleukin 3 // interleukin 3 // interleukin 3 // interleukin 3 // interleukin 3	NM_010556 // ENSMUST00000019058 // NM_010556 // ENSMUST00000019058 // BC125552 // BC125552	RefSeq // ENSEMBL // RefSeq // ENSEMBL // GenBank // GenBank	Mus musculus interleukin 3 (Il3), mRNA. // cdna:known chromosome:NCBIM37:11:54078805:54080779:-1 gene:ENSMUSG00000018914 gene_biotype:protein_coding transcript_biotype:protein_coding // Mus musculus interleukin 3 (Il3), mRNA. // cdna:known chromosome:NCBIM37:11:54078805:54080779:-1 gene:ENSMUSG00000018914 gene_biotype:protein_coding transcript_biotype:protein_coding // Mus musculus interleukin 3,…	FALSE // FALSE // FALSE // FALSE // FALSE // FALSE	chr11	-	54078608	54085617	GO:0001558 // GO:0001666 // GO:0001934 // GO:0002763 // GO:0006110 // GO:0006955 // GO:0008284 // GO:0008284 // GO:0008284 // GO:0009725 // GO:0010468 // GO:0010507 // GO:0019221 // GO:0030097 // GO:0033026 // GO:0033028 // GO:0035162 // GO:0035304 // GO:0042523 // GO:0042981 // GO:0043066 // GO:0045740 // GO:0045885 // GO:0046330 // GO:0046330 // GO:0050731 // GO:0070668 // GO:0001558 // GO:0001…	regulation of cell growth // response to hypoxia // positive regulation of protein phosphorylation // positive regulation of myeloid leukocyte differentiation // regulation of glycolysis // immune response // positive regulation of cell proliferation // positive regulation of cell proliferation // positive regulation of cell proliferation // response to hormone stimulus // regulation of gene expr…	not recorded // inferred from genetic interaction // inferred from direct assay // inferred from genetic interaction // inferred from genetic interaction // inferred from electronic annotation // inferred from direct assay // inferred from genetic interaction // not recorded // not recorded // inferred from direct assay // inferred from direct assay // inferred from direct assay // not recorded /…	GO:0005576 // GO:0005615 // GO:0005615 // GO:0005576 // GO:0005615 // GO:0005615 // GO:0005576 // GO:0005615 // GO:0005615 // GO:0005576 // GO:0005615 // GO:0005615 // GO:0005576 // GO:0005615 // GO:0005615 // GO:0005576 // GO:0005615 // GO:0005615	extracellular region // extracellular space // extracellular space // extracellular region // extracellular space // extracellular space // extracellular region // extracellular space // extracellular space // extracellular region // extracellular space // extracellular space // extracellular region // extracellular space // extracellular space // extracellular region // extracellular space // ex…	inferred from electronic annotation // inferred from direct assay // not recorded // inferred from electronic annotation // inferred from direct assay // not recorded // inferred from electronic annotation // inferred from direct assay // not recorded // inferred from electronic annotation // inferred from direct assay // not recorded // inferred from electronic annotation // inferred from direct…	GO:0005125 // GO:0005125 // GO:0005135 // GO:0008083 // GO:0005125 // GO:0005125 // GO:0005135 // GO:0008083 // GO:0005125 // GO:0005125 // GO:0005135 // GO:0008083 // GO:0005125 // GO:0005125 // GO:0005135 // GO:0008083 // GO:0005125 // GO:0005125 // GO:0005135 // GO:0008083 // GO:0005125 // GO:0005125 // GO:0005135 // GO:0008083	cytokine activity // cytokine activity // interleukin-3 receptor binding // growth factor activity // cytokine activity // cytokine activity // interleukin-3 receptor binding // growth factor activity // cytokine activity // cytokine activity // interleukin-3 receptor binding // growth factor activity // cytokine activity // cytokine activity // interleukin-3 receptor binding // growth factor act…	inferred from direct assay // not recorded // not recorded // inferred from direct assay // inferred from direct assay // not recorded // not recorded // inferred from direct assay // inferred from direct assay // not recorded // not recorded // inferred from direct assay // inferred from direct assay // not recorded // not recorded // inferred from direct assay // inferred from direct assay // n…	---	---	Pfam // Pfam	IPR002183 // IPR002183	Interleukin-3 // Interleukin-3	main
6788290	3.27322	3.19305	3.41042	3.24043	3.29109	2.86483	3.2125	3.2863	3.23793	3.52624	3.00974	3.28294	Il4	interleukin 4 // interleukin 4 // interleukin 4 // interleukin 4 // kinesin family member 3A // kinesin family member 3A // interleukin 4 // interleukin 4 // interleukin 4 // interleukin 4 // kinesin family member 3A	NM_021283 // ENSMUST00000000889 // NR_027491 // NM_021283 // NM_008443 // ENSMUST00000108958 // ENSMUST00000000889 // M25892 // M25892 // ENSMUST00000127858 // ENSMUST00000170914	RefSeq // ENSEMBL // RefSeq // RefSeq // RefSeq // ENSEMBL // ENSEMBL // GenBank // GenBank // ENSEMBL // ENSEMBL	Mus musculus interleukin 4 (Il4), transcript variant 1, mRNA. // cdna:known chromosome:NCBIM37:11:53425962:53432171:-1 gene:ENSMUSG00000000869 gene_biotype:protein_coding transcript_biotype:protein_coding // Mus musculus interleukin 4 (Il4), transcript variant 2, non-coding RNA. // Mus musculus interleukin 4 (Il4), transcript variant 1, mRNA. // Mus musculus kinesin family member 3A (Kif3a), mRNA…	FALSE // FALSE // FALSE // FALSE // FALSE // FALSE // FALSE // FALSE // FALSE // FALSE // FALSE	chr11	-	53416504	53432157	GO:0002227 // GO:0002296 // GO:0002674 // GO:0002677 // GO:0006955 // GO:0008203 // GO:0008284 // GO:0010155 // GO:0030890 // GO:0031296 // GO:0032733 // GO:0032736 // GO:0035745 // GO:0042102 // GO:0042104 // GO:0042113 // GO:0042325 // GO:0042523 // GO:0043031 // GO:0043066 // GO:0045019 // GO:0045064 // GO:0045080 // GO:0045348 // GO:0045582 // GO:0045671 // GO:0045892 // GO:0045893 // GO:0045…	innate immune response in mucosa // T-helper 1 cell lineage commitment // negative regulation of acute inflammatory response // negative regulation of chronic inflammatory response // immune response // cholesterol metabolic process // positive regulation of cell proliferation // regulation of proton transport // positive regulation of B cell proliferation // B cell costimulation // positive regu…	inferred from direct assay // inferred from genetic interaction // not recorded // not recorded // inferred from electronic annotation // inferred from mutant phenotype // not recorded // not recorded // inferred from direct assay // inferred from direct assay // not recorded // not recorded // not recorded // inferred from direct assay // inferred from direct assay // inferred from electronic an…	GO:0005576 // GO:0005615 // GO:0005615 // GO:0009897 // GO:0005576 // GO:0005615 // GO:0005615 // GO:0009897 // GO:0005576 // GO:0005615 // GO:0005615 // GO:0009897 // GO:0005576 // GO:0005615 // GO:0005615 // GO:0009897 // GO:0005737 // GO:0005813 // GO:0005856 // GO:0005874 // GO:0005876 // GO:0005929 // GO:0008021 // GO:0016939 // GO:0032391 // GO:0035085 // GO:0042995 // GO:0072372 // GO:0005…	extracellular region // extracellular space // extracellular space // external side of plasma membrane // extracellular region // extracellular space // extracellular space // external side of plasma membrane // extracellular region // extracellular space // extracellular space // external side of plasma membrane // extracellular region // extracellular space // extracellular space // external si…	inferred from electronic annotation // inferred from direct assay // not recorded // inferred from direct assay // inferred from electronic annotation // inferred from direct assay // not recorded // inferred from direct assay // inferred from electronic annotation // inferred from direct assay // not recorded // inferred from direct assay // inferred from electronic annotation // inferred from d…	GO:0005125 // GO:0005126 // GO:0005136 // GO:0008083 // GO:0005125 // GO:0005126 // GO:0005136 // GO:0008083 // GO:0005125 // GO:0005126 // GO:0005136 // GO:0008083 // GO:0005125 // GO:0005126 // GO:0005136 // GO:0008083 // GO:0000166 // GO:0003777 // GO:0005515 // GO:0005524 // GO:0032403 // GO:0000166 // GO:0003777 // GO:0005515 // GO:0005524 // GO:0032403 // GO:0005125 // GO:0005126 // GO:0005…	cytokine activity // cytokine receptor binding // interleukin-4 receptor binding // growth factor activity // cytokine activity // cytokine receptor binding // interleukin-4 receptor binding // growth factor activity // cytokine activity // cytokine receptor binding // interleukin-4 receptor binding // growth factor activity // cytokine activity // cytokine receptor binding // interleukin-4 recep…	inferred from direct assay // inferred from electronic annotation // inferred from electronic annotation // inferred from electronic annotation // inferred from direct assay // inferred from electronic annotation // inferred from electronic annotation // inferred from electronic annotation // inferred from direct assay // inferred from electronic annotation // inferred from electronic annotation …	GenMAPP // GenMAPP // GenMAPP // GenMAPP	Inflammatory_Response_Pathway // Inflammatory_Response_Pathway // Inflammatory_Response_Pathway // Inflammatory_Response_Pathway	Pfam // Pfam // Pfam // Pfam	IPR002354 // IPR001752 // IPR002354 // IPR001752	Interleukin-4 // Kinesin, motor domain // Interleukin-4 // Kinesin, motor domain	main
6780995	2.51779	2.64704	2.52683	2.5526	2.54995	2.67618	2.73607	2.37927	2.45721	2.79915	2.42356	2.70621	Il5	interleukin 5 // interleukin 5 // interleukin 5 // interleukin 5 // interleukin 5 // interleukin 5	NM_010558 // ENSMUST00000048605 // NM_010558 // ENSMUST00000048605 // BC125366 // BC125366	RefSeq // ENSEMBL // RefSeq // ENSEMBL // GenBank // GenBank	Mus musculus interleukin 5 (Il5), mRNA. // cdna:known chromosome:NCBIM37:11:53534296:53538608:1 gene:ENSMUSG00000036117 gene_biotype:protein_coding transcript_biotype:protein_coding // Mus musculus interleukin 5 (Il5), mRNA. // cdna:known chromosome:NCBIM37:11:53534296:53538608:1 gene:ENSMUSG00000036117 gene_biotype:protein_coding transcript_biotype:protein_coding // Mus musculus interleukin 5, m…	FALSE // FALSE // FALSE // FALSE // FALSE // FALSE	chr11	+	53534296	53575278	GO:0006955 // GO:0008284 // GO:0019221 // GO:0030890 // GO:0045645 // GO:0045893 // GO:0046427 // GO:0050731 // GO:0051024 // GO:0051091 // GO:0071803 // GO:0006955 // GO:0008284 // GO:0019221 // GO:0030890 // GO:0045645 // GO:0045893 // GO:0046427 // GO:0050731 // GO:0051024 // GO:0051091 // GO:0071803 // GO:0006955 // GO:0008284 // GO:0019221 // GO:0030890 // GO:0045645 // GO:0045893 // GO:0046…	immune response // positive regulation of cell proliferation // cytokine-mediated signaling pathway // positive regulation of B cell proliferation // positive regulation of eosinophil differentiation // positive regulation of transcription, DNA-dependent // positive regulation of JAK-STAT cascade // positive regulation of peptidyl-tyrosine phosphorylation // positive regulation of immunoglobulin …	inferred from electronic annotation // not recorded // not recorded // not recorded // not recorded // inferred from direct assay // not recorded // inferred from direct assay // inferred from genetic interaction // inferred from direct assay // not recorded // inferred from electronic annotation // not recorded // not recorded // not recorded // not recorded // inferred from direct assay // not …	GO:0005576 // GO:0005615 // GO:0005625 // GO:0005576 // GO:0005615 // GO:0005625 // GO:0005576 // GO:0005615 // GO:0005625 // GO:0005576 // GO:0005615 // GO:0005625 // GO:0005576 // GO:0005615 // GO:0005625 // GO:0005576 // GO:0005615 // GO:0005625	extracellular region // extracellular space // soluble fraction // extracellular region // extracellular space // soluble fraction // extracellular region // extracellular space // soluble fraction // extracellular region // extracellular space // soluble fraction // extracellular region // extracellular space // soluble fraction // extracellular region // extracellular space // soluble fraction	inferred from electronic annotation // inferred from direct assay // not recorded // inferred from electronic annotation // inferred from direct assay // not recorded // inferred from electronic annotation // inferred from direct assay // not recorded // inferred from electronic annotation // inferred from direct assay // not recorded // inferred from electronic annotation // inferred from direct…	GO:0005125 // GO:0005125 // GO:0005137 // GO:0008083 // GO:0005125 // GO:0005125 // GO:0005137 // GO:0008083 // GO:0005125 // GO:0005125 // GO:0005137 // GO:0008083 // GO:0005125 // GO:0005125 // GO:0005137 // GO:0008083 // GO:0005125 // GO:0005125 // GO:0005137 // GO:0008083 // GO:0005125 // GO:0005125 // GO:0005137 // GO:0008083	cytokine activity // cytokine activity // interleukin-5 receptor binding // growth factor activity // cytokine activity // cytokine activity // interleukin-5 receptor binding // growth factor activity // cytokine activity // cytokine activity // interleukin-5 receptor binding // growth factor activity // cytokine activity // cytokine activity // interleukin-5 receptor binding // growth factor act…	inferred from direct assay // not recorded // not recorded // inferred from electronic annotation // inferred from direct assay // not recorded // not recorded // inferred from electronic annotation // inferred from direct assay // not recorded // not recorded // inferred from electronic annotation // inferred from direct assay // not recorded // not recorded // inferred from electronic annotatio…	GenMAPP // GenMAPP // GenMAPP // GenMAPP	Inflammatory_Response_Pathway // Inflammatory_Response_Pathway // Inflammatory_Response_Pathway // Inflammatory_Response_Pathway	Pfam // Pfam	IPR000186 // IPR000186	Interleukin-5 // Interleukin-5	main
6929591	1.88196	1.9616	1.98339	1.96738	2.04148	1.89065	1.92368	1.86912	2.01977	1.77501	2.00238	2.16888	Il6	interleukin 6 // interleukin 6 // interleukin 6	NM_031168 // ENSMUST00000026845 // J03783	RefSeq // ENSEMBL // GenBank	Mus musculus interleukin 6 (Il6), mRNA. // cdna:known chromosome:NCBIM37:5:30339701:30346508:1 gene:ENSMUSG00000025746 gene_biotype:protein_coding transcript_biotype:protein_coding // Mouse interleukin 6 mRNA, complete cds.	FALSE // FALSE // FALSE	chr5	+	30253685	30346511	GO:0001781 // GO:0001781 // GO:0001781 // GO:0002384 // GO:0002675 // GO:0006469 // GO:0006953 // GO:0006954 // GO:0006955 // GO:0008284 // GO:0008285 // GO:0008360 // GO:0009611 // GO:0010574 // GO:0010628 // GO:0016049 // GO:0019221 // GO:0031018 // GO:0031175 // GO:0032722 // GO:0032755 // GO:0032966 // GO:0033138 // GO:0033160 // GO:0042102 // GO:0042110 // GO:0042127 // GO:0042517 // GO:0042…	neutrophil apoptotic process // neutrophil apoptotic process // neutrophil apoptotic process // hepatic immune response // positive regulation of acute inflammatory response // negative regulation of protein kinase activity // acute-phase response // inflammatory response // immune response // positive regulation of cell proliferation // negative regulation of cell proliferation // regulation of …	inferred from direct assay // inferred from mutant phenotype // not recorded // not recorded // not recorded // not recorded // inferred from electronic annotation // not recorded // inferred from electronic annotation // not recorded // not recorded // not recorded // inferred from direct assay // not recorded // not recorded // not recorded // not recorded // inferred from mutant phenotype // n…	GO:0005576 // GO:0005615 // GO:0005615 // GO:0005896 // GO:0009897 // GO:0005576 // GO:0005615 // GO:0005615 // GO:0005896 // GO:0009897 // GO:0005576 // GO:0005615 // GO:0005615 // GO:0005896 // GO:0009897	extracellular region // extracellular space // extracellular space // interleukin-6 receptor complex // external side of plasma membrane // extracellular region // extracellular space // extracellular space // interleukin-6 receptor complex // external side of plasma membrane // extracellular region // extracellular space // extracellular space // interleukin-6 receptor complex // external side o…	inferred from electronic annotation // inferred from direct assay // not recorded // not recorded // inferred from direct assay // inferred from electronic annotation // inferred from direct assay // not recorded // not recorded // inferred from direct assay // inferred from electronic annotation // inferred from direct assay // not recorded // not recorded // inferred from direct assay	GO:0005102 // GO:0005125 // GO:0005125 // GO:0005138 // GO:0005138 // GO:0005515 // GO:0008083 // GO:0005102 // GO:0005125 // GO:0005125 // GO:0005138 // GO:0005138 // GO:0005515 // GO:0008083 // GO:0005102 // GO:0005125 // GO:0005125 // GO:0005138 // GO:0005138 // GO:0005515 // GO:0008083	receptor binding // cytokine activity // cytokine activity // interleukin-6 receptor binding // interleukin-6 receptor binding // protein binding // growth factor activity // receptor binding // cytokine activity // cytokine activity // interleukin-6 receptor binding // interleukin-6 receptor binding // protein binding // growth factor activity // receptor binding // cytokine activity // cytokine…	not recorded // inferred from direct assay // not recorded // inferred from direct assay // not recorded // inferred from physical interaction // not recorded // not recorded // inferred from direct assay // not recorded // inferred from direct assay // not recorded // inferred from physical interaction // not recorded // not recorded // inferred from direct assay // not recorded // inferred from…	GenMAPP // GenMAPP // GenMAPP // GenMAPP	Inflammatory_Response_Pathway // Smooth_muscle_contraction // Inflammatory_Response_Pathway // Smooth_muscle_contraction	Pfam	IPR003573	Interleukin-6/G-CSF/MGF	main
6903056	4.29614	4.37529	4.26396	4.29751	4.43704	3.95755	3.79581	4.22609	4.33756	4.97828	5.07531	4.5262	Il7	interleukin 7 // interleukin 7 // interleukin 7 // interleukin 7	ENSMUST00000168269 // NM_008371 // BC110553 // ENSMUST00000069093	ENSEMBL // RefSeq // GenBank // ENSEMBL	cdna:known chromosome:NCBIM37:3:7572036:7613722:-1 gene:ENSMUSG00000040329 gene_biotype:protein_coding transcript_biotype:protein_coding // Mus musculus interleukin 7 (Il7), mRNA. // Mus musculus interleukin 7, mRNA (cDNA clone MGC:129342 IMAGE:40047584), complete cds. // cdna:known chromosome:NCBIM37:3:7573127:7612893:-1 gene:ENSMUSG00000040329 gene_biotype:protein_coding transcript_biotype:prot…	FALSE // FALSE // FALSE // FALSE	chr3	-	7553213	7748524	GO:0002360 // GO:0006916 // GO:0006955 // GO:0010468 // GO:0010468 // GO:0030308 // GO:0030890 // GO:0043066 // GO:0043086 // GO:0045453 // GO:0045582 // GO:0046622 // GO:0046622 // GO:0048873 // GO:0002360 // GO:0006916 // GO:0006955 // GO:0010468 // GO:0010468 // GO:0030308 // GO:0030890 // GO:0043066 // GO:0043086 // GO:0045453 // GO:0045582 // GO:0046622 // GO:0046622 // GO:0048873 // GO:0002…	T cell lineage commitment // anti-apoptosis // immune response // regulation of gene expression // regulation of gene expression // negative regulation of cell growth // positive regulation of B cell proliferation // negative regulation of apoptotic process // negative regulation of catalytic activity // bone resorption // positive regulation of T cell differentiation // positive regulation of or…	inferred from mutant phenotype // inferred from direct assay // inferred from electronic annotation // inferred from direct assay // inferred from mutant phenotype // not recorded // inferred from direct assay // inferred from direct assay // inferred from direct assay // inferred from direct assay // inferred from direct assay // inferred from genetic interaction // inferred from mutant phenotyp…	GO:0005576 // GO:0005615 // GO:0005576 // GO:0005615 // GO:0005576 // GO:0005615 // GO:0005576 // GO:0005615	extracellular region // extracellular space // extracellular region // extracellular space // extracellular region // extracellular space // extracellular region // extracellular space	inferred from electronic annotation // inferred from direct assay // inferred from electronic annotation // inferred from direct assay // inferred from electronic annotation // inferred from direct assay // inferred from electronic annotation // inferred from direct assay	GO:0005125 // GO:0005126 // GO:0005139 // GO:0008083 // GO:0005125 // GO:0005126 // GO:0005139 // GO:0008083 // GO:0005125 // GO:0005126 // GO:0005139 // GO:0008083 // GO:0005125 // GO:0005126 // GO:0005139 // GO:0008083	cytokine activity // cytokine receptor binding // interleukin-7 receptor binding // growth factor activity // cytokine activity // cytokine receptor binding // interleukin-7 receptor binding // growth factor activity // cytokine activity // cytokine receptor binding // interleukin-7 receptor binding // growth factor activity // cytokine activity // cytokine receptor binding // interleukin-7 recep…	inferred from direct assay // inferred from electronic annotation // inferred from electronic annotation // inferred from direct assay // inferred from direct assay // inferred from electronic annotation // inferred from electronic annotation // inferred from direct assay // inferred from direct assay // inferred from electronic annotation // inferred from electronic annotation // inferred from d…	---	---	Pfam // Pfam	IPR000226 // IPR000226	Interleukin-7/interleukin-9 // Interleukin-7/interleukin-9	main
6855088	3.62453	3.33421	3.53459	4.2791	3.89688	3.7056	3.60415	3.7125	3.56542	3.8025	3.30286	4.16563	Lta	lymphotoxin A // lymphotoxin A // lymphotoxin A // lymphotoxin A // lymphotoxin A // lymphotoxin A	NM_010735 // ENSMUST00000025266 // NM_010735 // ENSMUST00000025266 // BC099464 // BC099464	RefSeq // ENSEMBL // RefSeq // ENSEMBL // GenBank // GenBank	Mus musculus lymphotoxin A (Lta), mRNA. // cdna:known chromosome:NCBIM37:17:35340110:35342296:-1 gene:ENSMUSG00000024402 gene_biotype:protein_coding transcript_biotype:protein_coding // Mus musculus lymphotoxin A (Lta), mRNA. // cdna:known chromosome:NCBIM37:17:35340110:35342296:-1 gene:ENSMUSG00000024402 gene_biotype:protein_coding transcript_biotype:protein_coding // Mus musculus lymphotoxin A,…	FALSE // FALSE // FALSE // FALSE // FALSE // FALSE	chr17	-	35340108	35352577	GO:0002876 // GO:0002925 // GO:0006927 // GO:0006954 // GO:0006955 // GO:0006959 // GO:0008283 // GO:0008284 // GO:0009987 // GO:0032729 // GO:0043065 // GO:0044130 // GO:0048147 // GO:0048535 // GO:0050830 // GO:0002876 // GO:0002925 // GO:0006927 // GO:0006954 // GO:0006955 // GO:0006959 // GO:0008283 // GO:0008284 // GO:0009987 // GO:0032729 // GO:0043065 // GO:0044130 // GO:0048147 // GO:0048…	positive regulation of chronic inflammatory response to antigenic stimulus // positive regulation of humoral immune response mediated by circulating immunoglobulin // transformed cell apoptotic process // inflammatory response // immune response // humoral immune response // cell proliferation // positive regulation of cell proliferation // cellular process // positive regulation of interferon-ga…	inferred from genetic interaction // inferred from genetic interaction // traceable author statement // traceable author statement // inferred from electronic annotation // inferred from mutant phenotype // traceable author statement // traceable author statement // traceable author statement // inferred from genetic interaction // not recorded // inferred from genetic interaction // not recorded…	GO:0005576 // GO:0005615 // GO:0016020 // GO:0005576 // GO:0005615 // GO:0016020 // GO:0005576 // GO:0005615 // GO:0016020 // GO:0005576 // GO:0005615 // GO:0016020 // GO:0005576 // GO:0005615 // GO:0016020 // GO:0005576 // GO:0005615 // GO:0016020	extracellular region // extracellular space // membrane // extracellular region // extracellular space // membrane // extracellular region // extracellular space // membrane // extracellular region // extracellular space // membrane // extracellular region // extracellular space // membrane // extracellular region // extracellular space // membrane	inferred from electronic annotation // inferred from electronic annotation // inferred from electronic annotation // inferred from electronic annotation // inferred from electronic annotation // inferred from electronic annotation // inferred from electronic annotation // inferred from electronic annotation // inferred from electronic annotation // inferred from electronic annotation // inferred …	GO:0005125 // GO:0005164 // GO:0005125 // GO:0005164 // GO:0005125 // GO:0005164 // GO:0005125 // GO:0005164 // GO:0005125 // GO:0005164 // GO:0005125 // GO:0005164	cytokine activity // tumor necrosis factor receptor binding // cytokine activity // tumor necrosis factor receptor binding // cytokine activity // tumor necrosis factor receptor binding // cytokine activity // tumor necrosis factor receptor binding // cytokine activity // tumor necrosis factor receptor binding // cytokine activity // tumor necrosis factor receptor binding	inferred from electronic annotation // traceable author statement // inferred from electronic annotation // traceable author statement // inferred from electronic annotation // traceable author statement // inferred from electronic annotation // traceable author statement // inferred from electronic annotation // traceable author statement // inferred from electronic annotation // traceable autho…	GenMAPP // GenMAPP // GenMAPP // GenMAPP // GenMAPP // GenMAPP // GenMAPP // GenMAPP // GenMAPP // GenMAPP // GenMAPP // GenMAPP	Apoptosis // Apoptosis_KEGG // Inflammatory_Response_Pathway // Apoptosis // Apoptosis_KEGG // Inflammatory_Response_Pathway // Apoptosis // Apoptosis_KEGG // Inflammatory_Response_Pathway // Apoptosis // Apoptosis_KEGG // Inflammatory_Response_Pathway	Pfam // Pfam	IPR006052 // IPR006052	Tumour necrosis factor // Tumour necrosis factor	main
6850128	6.17563	5.37413	5.13138	5.63651	5.20848	4.97195	5.79817	6.19414	5.96536	5.55835	5.17509	5.99316	Ltb	lymphotoxin B // lymphotoxin B // lymphotoxin B // lymphotoxin B // lymphotoxin B // lymphotoxin B // lymphotoxin B // lymphotoxin B	ENSMUST00000025262 // NM_008518 // ENSMUST00000025262 // NM_008518 // BC064062 // ENSMUST00000173510 // BC064062 // ENSMUST00000173510	ENSEMBL // RefSeq // ENSEMBL // RefSeq // GenBank // ENSEMBL // GenBank // ENSEMBL	cdna:known chromosome:NCBIM37:17:35331384:35333247:1 gene:ENSMUSG00000024399 gene_biotype:protein_coding transcript_biotype:protein_coding // Mus musculus lymphotoxin B (Ltb), mRNA. // cdna:known chromosome:NCBIM37:17:35331384:35333247:1 gene:ENSMUSG00000024399 gene_biotype:protein_coding transcript_biotype:protein_coding // Mus musculus lymphotoxin B (Ltb), mRNA. // Mus musculus lymphotoxin B, m…	FALSE // FALSE // FALSE // FALSE // FALSE // FALSE // FALSE // FALSE	chr17	+	35331394	35333249	GO:0006955 // GO:0010467 // GO:0043588 // GO:0045084 // GO:0048535 // GO:0006955 // GO:0010467 // GO:0043588 // GO:0045084 // GO:0048535 // GO:0006955 // GO:0010467 // GO:0043588 // GO:0045084 // GO:0048535 // GO:0006955 // GO:0010467 // GO:0043588 // GO:0045084 // GO:0048535 // GO:0006955 // GO:0010467 // GO:0043588 // GO:0045084 // GO:0048535 // GO:0006955 // GO:0010467 // GO:0043588 // GO:0045…	immune response // gene expression // skin development // positive regulation of interleukin-12 biosynthetic process // lymph node development // immune response // gene expression // skin development // positive regulation of interleukin-12 biosynthetic process // lymph node development // immune response // gene expression // skin development // positive regulation of interleukin-12 biosyntheti…	inferred from electronic annotation // inferred from mutant phenotype // inferred from mutant phenotype // inferred from mutant phenotype // inferred from mutant phenotype // inferred from electronic annotation // inferred from mutant phenotype // inferred from mutant phenotype // inferred from mutant phenotype // inferred from mutant phenotype // inferred from electronic annotation // inferred f…	GO:0005615 // GO:0005886 // GO:0016020 // GO:0016021 // GO:0005615 // GO:0005886 // GO:0016020 // GO:0016021 // GO:0005615 // GO:0005886 // GO:0016020 // GO:0016021 // GO:0005615 // GO:0005886 // GO:0016020 // GO:0016021 // GO:0005615 // GO:0005886 // GO:0016020 // GO:0016021 // GO:0005615 // GO:0005886 // GO:0016020 // GO:0016021 // GO:0005615 // GO:0005886 // GO:0016020 // GO:0016021 // GO:0005…	extracellular space // plasma membrane // membrane // integral to membrane // extracellular space // plasma membrane // membrane // integral to membrane // extracellular space // plasma membrane // membrane // integral to membrane // extracellular space // plasma membrane // membrane // integral to membrane // extracellular space // plasma membrane // membrane // integral to membrane // extracell…	inferred from electronic annotation // traceable author statement // inferred from electronic annotation // inferred from electronic annotation // inferred from electronic annotation // traceable author statement // inferred from electronic annotation // inferred from electronic annotation // inferred from electronic annotation // traceable author statement // inferred from electronic annotation …	GO:0005125 // GO:0005164 // GO:0005125 // GO:0005164 // GO:0005125 // GO:0005164 // GO:0005125 // GO:0005164 // GO:0005125 // GO:0005164 // GO:0005125 // GO:0005164 // GO:0005125 // GO:0005164 // GO:0005125 // GO:0005164	cytokine activity // tumor necrosis factor receptor binding // cytokine activity // tumor necrosis factor receptor binding // cytokine activity // tumor necrosis factor receptor binding // cytokine activity // tumor necrosis factor receptor binding // cytokine activity // tumor necrosis factor receptor binding // cytokine activity // tumor necrosis factor receptor binding // cytokine activity // …	inferred from electronic annotation // inferred from electronic annotation // inferred from electronic annotation // inferred from electronic annotation // inferred from electronic annotation // inferred from electronic annotation // inferred from electronic annotation // inferred from electronic annotation // inferred from electronic annotation // inferred from electronic annotation // inferred …	---	---	Pfam // Pfam	IPR006052 // IPR006052	Tumour necrosis factor // Tumour necrosis factor	main
6909648	7.53275	7.6125	7.63077	7.21301	7.46233	7.4868	7.45142	7.72476	7.97454	7.56037	7.62441	7.34261	Nfkb1	nuclear factor of kappa light polypeptide gene enhancer in B cells 1, p105 // nuclear factor of kappa light polypeptide gene enhancer in B cells 1, p105 // nuclear factor of kappa light polypeptide gene enhancer in B cells 1, p105 // nuclear factor of kappa light polypeptide gene enhancer in B cells 1, p105 // nuclear factor of kappa light polypeptide gene enhancer in B cells 1, p105 // nuclear f…	NM_008689 // ENSMUST00000029812 // ENSMUST00000164430 // M57999 // ENSMUST00000106276 // ENSMUST00000106275 // ENSMUST00000129428 // ENSMUST00000138602	RefSeq // ENSEMBL // ENSEMBL // GenBank // ENSEMBL // ENSEMBL // ENSEMBL // ENSEMBL	Mus musculus nuclear factor of kappa light polypeptide gene enhancer in B cells 1, p105 (Nfkb1), mRNA. // cdna:known chromosome:NCBIM37:3:135247619:135354510:-1 gene:ENSMUSG00000028163 gene_biotype:protein_coding transcript_biotype:protein_coding // cdna:known chromosome:NCBIM37:3:135248242:135330772:-1 gene:ENSMUSG00000028163 gene_biotype:protein_coding transcript_biotype:protein_coding // Mouse…	FALSE // FALSE // FALSE // FALSE // FALSE // FALSE // FALSE // FALSE	chr3	-	135243384	135359773	GO:0000122 // GO:0001818 // GO:0006351 // GO:0006355 // GO:0006915 // GO:0006916 // GO:0006979 // GO:0007165 // GO:0010956 // GO:0045083 // GO:0045892 // GO:0045893 // GO:0045944 // GO:0045944 // GO:0048535 // GO:0090263 // GO:1900127 // GO:0000122 // GO:0001818 // GO:0006351 // GO:0006355 // GO:0006915 // GO:0006916 // GO:0006979 // GO:0007165 // GO:0010956 // GO:0045083 // GO:0045892 // GO:0045…	negative regulation of transcription from RNA polymerase II promoter // negative regulation of cytokine production // transcription, DNA-dependent // regulation of transcription, DNA-dependent // apoptotic process // anti-apoptosis // response to oxidative stress // signal transduction // negative regulation of calcidiol 1-monooxygenase activity // negative regulation of interleukin-12 biosynthet…	not recorded // inferred from mutant phenotype // inferred from electronic annotation // inferred from electronic annotation // inferred from electronic annotation // not recorded // not recorded // inferred from electronic annotation // not recorded // inferred from direct assay // inferred from direct assay // not recorded // inferred from direct assay // inferred from mutant phenotype // trace…	GO:0005634 // GO:0005634 // GO:0005737 // GO:0005739 // GO:0005829 // GO:0005829 // GO:0043234 // GO:0005634 // GO:0005634 // GO:0005737 // GO:0005739 // GO:0005829 // GO:0005829 // GO:0043234 // GO:0005634 // GO:0005634 // GO:0005737 // GO:0005739 // GO:0005829 // GO:0005829 // GO:0043234 // GO:0005634 // GO:0005634 // GO:0005737 // GO:0005739 // GO:0005829 // GO:0005829 // GO:0043234 // GO:0005…	nucleus // nucleus // cytoplasm // mitochondrion // cytosol // cytosol // protein complex // nucleus // nucleus // cytoplasm // mitochondrion // cytosol // cytosol // protein complex // nucleus // nucleus // cytoplasm // mitochondrion // cytosol // cytosol // protein complex // nucleus // nucleus // cytoplasm // mitochondrion // cytosol // cytosol // protein complex // nucleus // nucleus // cytop…	inferred from direct assay // not recorded // not recorded // not recorded // inferred from direct assay // not recorded // not recorded // inferred from direct assay // not recorded // not recorded // not recorded // inferred from direct assay // not recorded // not recorded // inferred from direct assay // not recorded // not recorded // not recorded // inferred from direct assay // not recorde…	GO:0000975 // GO:0000976 // GO:0001071 // GO:0003677 // GO:0003690 // GO:0003700 // GO:0005515 // GO:0031072 // GO:0042803 // GO:0043565 // GO:0043565 // GO:0044212 // GO:0000975 // GO:0000976 // GO:0001071 // GO:0003677 // GO:0003690 // GO:0003700 // GO:0005515 // GO:0031072 // GO:0042803 // GO:0043565 // GO:0043565 // GO:0044212 // GO:0000975 // GO:0000976 // GO:0001071 // GO:0003677 // GO:0003…	regulatory region DNA binding // transcription regulatory region sequence-specific DNA binding // nucleic acid binding transcription factor activity // DNA binding // double-stranded DNA binding // sequence-specific DNA binding transcription factor activity // protein binding // heat shock protein binding // protein homodimerization activity // sequence-specific DNA binding // sequence-specific D…	not recorded // not recorded // not recorded // inferred from direct assay // not recorded // inferred from electronic annotation // inferred from physical interaction // not recorded // inferred from direct assay // inferred from direct assay // not recorded // not recorded // not recorded // not recorded // not recorded // inferred from direct assay // not recorded // inferred from electronic a…	GenMAPP // GenMAPP // GenMAPP // GenMAPP // GenMAPP // GenMAPP // GenMAPP // GenMAPP // GenMAPP // GenMAPP	Apoptosis // Apoptosis_GenMAPP // Apoptosis_KEGG // TGF_Beta_Signaling_Pathway // Smooth_muscle_contraction // Apoptosis // Apoptosis_GenMAPP // Apoptosis_KEGG // TGF_Beta_Signaling_Pathway // Smooth_muscle_contraction	Pfam // Pfam // Pfam // Pfam // Pfam // Pfam // Pfam // Pfam // Pfam // Pfam	IPR000488 // IPR002110 // IPR011539 // IPR000488 // IPR002110 // IPR011539 // IPR002110 // IPR011539 // IPR002110 // IPR011539	Death // Ankyrin repeat // Rel homology // Death // Ankyrin repeat // Rel homology // Ankyrin repeat // Rel homology // Ankyrin repeat // Rel homology	main
6781368	3.73245	3.80098	3.60172	3.67951	3.54155	3.66992	4.06399	3.9008	3.88351	3.62985	3.78674	4.11637	Nlrp3	NLR family, pyrin domain containing 3 // NLR family, pyrin domain containing 3 // NLR family, pyrin domain containing 3 // NLR family, pyrin domain containing 3 // NLR family, pyrin domain containing 3 // NLR family, pyrin domain containing 3 // NLR family, pyrin domain containing 3 // NLR family, pyrin domain containing 3 // NLR family, pyrin domain containing 3 // NLR family, pyrin domain conta…	NM_145827 // ENSMUST00000101148 // ENSMUST00000079476 // NM_145827 // ENSMUST00000101148 // ENSMUST00000079476 // AY495376 // AF486632 // AY495377 // BC116174 // BC116175 // AY337285 // AY355340 // AY495376 // AF486632 // AY495377 // BC116174 // BC116175 // AY337285 // AY355340 // ENSMUST00000101147 // ENSMUST00000108758 // ENSMUST00000101147 // ENSMUST00000108758 // ENSMUST00000149126 // GENSCAN…	RefSeq // ENSEMBL // ENSEMBL // RefSeq // ENSEMBL // ENSEMBL // GenBank // GenBank // GenBank // GenBank // GenBank // GenBank // GenBank // GenBank // GenBank // GenBank // GenBank // GenBank // GenBank // GenBank // ENSEMBL // ENSEMBL // ENSEMBL // ENSEMBL // ENSEMBL // ENSEMBL // ENSEMBL	Mus musculus NLR family, pyrin domain containing 3 (Nlrp3), mRNA. // cdna:known chromosome:NCBIM37:11:59356188:59380458:1 gene:ENSMUSG00000032691 gene_biotype:protein_coding transcript_biotype:protein_coding // cdna:known chromosome:NCBIM37:11:59355070:59380457:1 gene:ENSMUSG00000032691 gene_biotype:protein_coding transcript_biotype:protein_coding // Mus musculus NLR family, pyrin domain containi…	FALSE // FALSE // FALSE // FALSE // FALSE // FALSE // FALSE // FALSE // FALSE // FALSE // FALSE // FALSE // FALSE // FALSE // FALSE // FALSE // FALSE // FALSE // FALSE // FALSE // FALSE // FALSE // FALSE // FALSE // FALSE // FALSE // FALSE	chr11	+	59356188	59380458	GO:0006915 // GO:0006919 // GO:0006954 // GO:0032088 // GO:0032621 // GO:0042347 // GO:0043280 // GO:0050701 // GO:0050718 // GO:0051607 // GO:0006915 // GO:0006919 // GO:0006954 // GO:0032088 // GO:0032621 // GO:0042347 // GO:0043280 // GO:0050701 // GO:0050718 // GO:0051607 // GO:0006915 // GO:0006919 // GO:0006954 // GO:0032088 // GO:0032621 // GO:0042347 // GO:0043280 // GO:0050701 // GO:0050…	apoptotic process // activation of cysteine-type endopeptidase activity involved in apoptotic process // inflammatory response // negative regulation of NF-kappaB transcription factor activity // interleukin-18 production // negative regulation of NF-kappaB import into nucleus // positive regulation of cysteine-type endopeptidase activity involved in apoptotic process // interleukin-1 secretion /…	inferred from electronic annotation // inferred from mutant phenotype // not recorded // not recorded // inferred from mutant phenotype // not recorded // not recorded // inferred from mutant phenotype // not recorded // inferred from mutant phenotype // inferred from electronic annotation // inferred from mutant phenotype // not recorded // not recorded // inferred from mutant phenotype // not r…	GO:0005737 // GO:0005737 // GO:0005737 // GO:0005737 // GO:0005737 // GO:0005737 // GO:0005737 // GO:0005737 // GO:0005737 // GO:0005737 // GO:0005737 // GO:0005737 // GO:0005737 // GO:0005737 // GO:0005737 // GO:0005737 // GO:0005737 // GO:0005737 // GO:0005737 // GO:0005737 // GO:0005737 // GO:0005737 // GO:0005737 // GO:0005737 // GO:0005737	cytoplasm // cytoplasm // cytoplasm // cytoplasm // cytoplasm // cytoplasm // cytoplasm // cytoplasm // cytoplasm // cytoplasm // cytoplasm // cytoplasm // cytoplasm // cytoplasm // cytoplasm // cytoplasm // cytoplasm // cytoplasm // cytoplasm // cytoplasm // cytoplasm // cytoplasm // cytoplasm // cytoplasm // cytoplasm	not recorded // not recorded // not recorded // not recorded // not recorded // not recorded // not recorded // not recorded // not recorded // not recorded // not recorded // not recorded // not recorded // not recorded // not recorded // not recorded // not recorded // not recorded // not recorded // not recorded // not recorded // not recorded // not recorded // not recorded // not recorded	GO:0000166 // GO:0005524 // GO:0000166 // GO:0005524 // GO:0000166 // GO:0005524 // GO:0000166 // GO:0005524 // GO:0000166 // GO:0005524 // GO:0000166 // GO:0005524 // GO:0000166 // GO:0005524 // GO:0000166 // GO:0005524 // GO:0000166 // GO:0005524 // GO:0000166 // GO:0005524 // GO:0000166 // GO:0005524 // GO:0000166 // GO:0005524 // GO:0000166 // GO:0005524 // GO:0000166 // GO:0005524 // GO:0000…	nucleotide binding // ATP binding // nucleotide binding // ATP binding // nucleotide binding // ATP binding // nucleotide binding // ATP binding // nucleotide binding // ATP binding // nucleotide binding // ATP binding // nucleotide binding // ATP binding // nucleotide binding // ATP binding // nucleotide binding // ATP binding // nucleotide binding // ATP binding // nucleotide binding // ATP bin…	inferred from electronic annotation // inferred from electronic annotation // inferred from electronic annotation // inferred from electronic annotation // inferred from electronic annotation // inferred from electronic annotation // inferred from electronic annotation // inferred from electronic annotation // inferred from electronic annotation // inferred from electronic annotation // inferred …	---	---	Pfam // Pfam // Pfam // Pfam // Pfam // Pfam // Pfam // Pfam // Pfam	IPR004020 // IPR004020 // IPR004020 // IPR004020 // IPR004020 // IPR004020 // IPR004020 // IPR004020 // IPR004020	DAPIN domain // DAPIN domain // DAPIN domain // DAPIN domain // DAPIN domain // DAPIN domain // DAPIN domain // DAPIN domain // DAPIN domain	main
6785317	3.94032	4.24049	3.34334	3.96927	3.70937	4.48268	3.87068	3.80728	4.34949	3.93926	3.08082	4.33812	Socs3	suppressor of cytokine signaling 3 // suppressor of cytokine signaling 3 // suppressor of cytokine signaling 3 // suppressor of cytokine signaling 3 // suppressor of cytokine signaling 3 // suppressor of cytokine signaling 3	NM_007707 // ENSMUST00000054002 // NM_007707 // ENSMUST00000054002 // BC052031 // BC052031	RefSeq // ENSEMBL // RefSeq // ENSEMBL // GenBank // GenBank	Mus musculus suppressor of cytokine signaling 3 (Socs3), mRNA. // cdna:known chromosome:NCBIM37:11:117827393:117830500:-1 gene:ENSMUSG00000053113 gene_biotype:protein_coding transcript_biotype:protein_coding // Mus musculus suppressor of cytokine signaling 3 (Socs3), mRNA. // cdna:known chromosome:NCBIM37:11:117827393:117830500:-1 gene:ENSMUSG00000053113 gene_biotype:protein_coding transcript_bio…	FALSE // FALSE // FALSE // FALSE // FALSE // FALSE	chr11	+	117828455	117828870	GO:0001932 // GO:0007165 // GO:0007243 // GO:0007259 // GO:0009968 // GO:0035556 // GO:0040008 // GO:0045595 // GO:0045595 // GO:0045597 // GO:0045597 // GO:0046627 // GO:0060670 // GO:0060674 // GO:0060707 // GO:0060707 // GO:0060708 // GO:0060708 // GO:0001932 // GO:0007165 // GO:0007243 // GO:0007259 // GO:0009968 // GO:0035556 // GO:0040008 // GO:0045595 // GO:0045595 // GO:0045597 // GO:0045…	regulation of protein phosphorylation // signal transduction // intracellular protein kinase cascade // JAK-STAT cascade // negative regulation of signal transduction // intracellular signal transduction // regulation of growth // regulation of cell differentiation // regulation of cell differentiation // positive regulation of cell differentiation // positive regulation of cell differentiation /…	inferred from direct assay // not recorded // not recorded // not recorded // inferred from genetic interaction // inferred from electronic annotation // inferred from electronic annotation // inferred from genetic interaction // inferred from mutant phenotype // inferred from direct assay // inferred from genetic interaction // inferred from direct assay // inferred from mutant phenotype // infe…	GO:0005737 // GO:0005737 // GO:0005737 // GO:0005737 // GO:0005737 // GO:0005737	cytoplasm // cytoplasm // cytoplasm // cytoplasm // cytoplasm // cytoplasm	not recorded // not recorded // not recorded // not recorded // not recorded // not recorded	GO:0005515 // GO:0005515 // GO:0005515 // GO:0005515 // GO:0005515 // GO:0005515	protein binding // protein binding // protein binding // protein binding // protein binding // protein binding	inferred from physical interaction // inferred from physical interaction // inferred from physical interaction // inferred from physical interaction // inferred from physical interaction // inferred from physical interaction	---	---	Pfam // Pfam // Pfam // Pfam	IPR000980 // IPR001496 // IPR000980 // IPR001496	SH2 domain // SOCS protein, C-terminal // SH2 domain // SOCS protein, C-terminal	main
6792614	6.63114	6.71059	6.55245	6.6488	6.54692	6.44144	6.63839	6.64524	7.04861	6.46071	6.46327	7.27337	Socs3	suppressor of cytokine signaling 3 // suppressor of cytokine signaling 3 // suppressor of cytokine signaling 3 // suppressor of cytokine signaling 3 // suppressor of cytokine signaling 3 // suppressor of cytokine signaling 3 // suppressor of cytokine signaling 3	NM_007707 // ENSMUST00000054002 // NM_007707 // ENSMUST00000054002 // BC052031 // BC052031 // ENSMUST00000123255	RefSeq // ENSEMBL // RefSeq // ENSEMBL // GenBank // GenBank // ENSEMBL	Mus musculus suppressor of cytokine signaling 3 (Socs3), mRNA. // cdna:known chromosome:NCBIM37:11:117827393:117830500:-1 gene:ENSMUSG00000053113 gene_biotype:protein_coding transcript_biotype:protein_coding // Mus musculus suppressor of cytokine signaling 3 (Socs3), mRNA. // cdna:known chromosome:NCBIM37:11:117827393:117830500:-1 gene:ENSMUSG00000053113 gene_biotype:protein_coding transcript_bio…	FALSE // FALSE // FALSE // FALSE // FALSE // FALSE // FALSE	chr11	-	117827400	117834782	GO:0001932 // GO:0007165 // GO:0007243 // GO:0007259 // GO:0009968 // GO:0035556 // GO:0040008 // GO:0045595 // GO:0045595 // GO:0045597 // GO:0045597 // GO:0046627 // GO:0060670 // GO:0060674 // GO:0060707 // GO:0060707 // GO:0060708 // GO:0060708 // GO:0001932 // GO:0007165 // GO:0007243 // GO:0007259 // GO:0009968 // GO:0035556 // GO:0040008 // GO:0045595 // GO:0045595 // GO:0045597 // GO:0045…	regulation of protein phosphorylation // signal transduction // intracellular protein kinase cascade // JAK-STAT cascade // negative regulation of signal transduction // intracellular signal transduction // regulation of growth // regulation of cell differentiation // regulation of cell differentiation // positive regulation of cell differentiation // positive regulation of cell differentiation /…	inferred from direct assay // not recorded // not recorded // not recorded // inferred from genetic interaction // inferred from electronic annotation // inferred from electronic annotation // inferred from genetic interaction // inferred from mutant phenotype // inferred from direct assay // inferred from genetic interaction // inferred from direct assay // inferred from mutant phenotype // infe…	GO:0005737 // GO:0005737 // GO:0005737 // GO:0005737 // GO:0005737 // GO:0005737 // GO:0005737	cytoplasm // cytoplasm // cytoplasm // cytoplasm // cytoplasm // cytoplasm // cytoplasm	not recorded // not recorded // not recorded // not recorded // not recorded // not recorded // not recorded	GO:0005515 // GO:0005515 // GO:0005515 // GO:0005515 // GO:0005515 // GO:0005515 // GO:0005515	protein binding // protein binding // protein binding // protein binding // protein binding // protein binding // protein binding	inferred from physical interaction // inferred from physical interaction // inferred from physical interaction // inferred from physical interaction // inferred from physical interaction // inferred from physical interaction // inferred from physical interaction	---	---	Pfam // Pfam // Pfam // Pfam	IPR000980 // IPR001496 // IPR000980 // IPR001496	SH2 domain // SOCS protein, C-terminal // SH2 domain // SOCS protein, C-terminal	main
6855087	4.90082	4.4159	4.20315	4.08173	3.61789	3.7999	4.63749	4.53458	4.56161	4.41985	3.80882	4.41464	Tnf	tumor necrosis factor // tumor necrosis factor // tumor necrosis factor // tumor necrosis factor // tumor necrosis factor // tumor necrosis factor	ENSMUST00000025263 // NM_013693 // ENSMUST00000025263 // NM_013693 // M11731 // M11731	ENSEMBL // RefSeq // ENSEMBL // RefSeq // GenBank // GenBank	cdna:known chromosome:NCBIM37:17:35336326:35338952:-1 gene:ENSMUSG00000024401 gene_biotype:protein_coding transcript_biotype:protein_coding // Mus musculus tumor necrosis factor (Tnf), mRNA. // cdna:known chromosome:NCBIM37:17:35336326:35338952:-1 gene:ENSMUSG00000024401 gene_biotype:protein_coding transcript_biotype:protein_coding // Mus musculus tumor necrosis factor (Tnf), mRNA. // Mouse tumor…	FALSE // FALSE // FALSE // FALSE // FALSE // FALSE	chr17	-	35336317	35338984	GO:0000060 // GO:0000122 // GO:0000122 // GO:0000165 // GO:0000185 // GO:0000187 // GO:0001775 // GO:0001819 // GO:0001932 // GO:0001934 // GO:0002037 // GO:0002439 // GO:0002740 // GO:0002876 // GO:0002925 // GO:0006006 // GO:0006915 // GO:0006915 // GO:0006916 // GO:0006917 // GO:0006917 // GO:0006917 // GO:0006919 // GO:0006927 // GO:0006927 // GO:0006952 // GO:0006954 // GO:0006954 // GO:0006…	protein import into nucleus, translocation // negative regulation of transcription from RNA polymerase II promoter // negative regulation of transcription from RNA polymerase II promoter // MAPK cascade // activation of MAPKKK activity // activation of MAPK activity // cell activation // positive regulation of cytokine production // regulation of protein phosphorylation // positive regulation of …	not recorded // inferred from direct assay // not recorded // not recorded // not recorded // not recorded // not recorded // not recorded // inferred from direct assay // not recorded // not recorded // not recorded // not recorded // inferred from genetic interaction // inferred from genetic interaction // inferred from direct assay // inferred from genetic interaction // not recorded // not re…	GO:0001891 // GO:0005576 // GO:0005615 // GO:0005615 // GO:0005622 // GO:0005886 // GO:0005887 // GO:0005887 // GO:0009897 // GO:0009986 // GO:0016020 // GO:0016021 // GO:0030141 // GO:0045121 // GO:0045121 // GO:0055037 // GO:0001891 // GO:0005576 // GO:0005615 // GO:0005615 // GO:0005622 // GO:0005886 // GO:0005887 // GO:0005887 // GO:0009897 // GO:0009986 // GO:0016020 // GO:0016021 // GO:0030…	phagocytic cup // extracellular region // extracellular space // extracellular space // intracellular // plasma membrane // integral to plasma membrane // integral to plasma membrane // external side of plasma membrane // cell surface // membrane // integral to membrane // secretory granule // membrane raft // membrane raft // recycling endosome // phagocytic cup // extracellular region // extrac…	inferred from direct assay // inferred from electronic annotation // inferred from direct assay // not recorded // inferred from direct assay // inferred from direct assay // not recorded // traceable author statement // inferred from direct assay // not recorded // inferred from electronic annotation // not recorded // traceable author statement // inferred from direct assay // not recorded // i…	GO:0002020 // GO:0002020 // GO:0005125 // GO:0005125 // GO:0005164 // GO:0005164 // GO:0005164 // GO:0005164 // GO:0005515 // GO:0042802 // GO:0044212 // GO:0002020 // GO:0002020 // GO:0005125 // GO:0005125 // GO:0005164 // GO:0005164 // GO:0005164 // GO:0005164 // GO:0005515 // GO:0042802 // GO:0044212 // GO:0002020 // GO:0002020 // GO:0005125 // GO:0005125 // GO:0005164 // GO:0005164 // GO:0005…	protease binding // protease binding // cytokine activity // cytokine activity // tumor necrosis factor receptor binding // tumor necrosis factor receptor binding // tumor necrosis factor receptor binding // tumor necrosis factor receptor binding // protein binding // identical protein binding // transcription regulatory region DNA binding // protease binding // protease binding // cytokine activ…	inferred from physical interaction // not recorded // inferred from direct assay // not recorded // inferred from direct assay // inferred from physical interaction // not recorded // traceable author statement // inferred from physical interaction // not recorded // not recorded // inferred from physical interaction // not recorded // inferred from direct assay // not recorded // inferred from d…	GenMAPP // GenMAPP // GenMAPP // GenMAPP // GenMAPP // GenMAPP // GenMAPP // GenMAPP // GenMAPP // GenMAPP // GenMAPP // GenMAPP // GenMAPP // GenMAPP	Prostaglandin_synthesis_regulation // Apoptosis // Apoptosis_GenMAPP // Apoptosis_KEGG // TGF_Beta_Signaling_Pathway // Matrix_Metalloproteinases // Inflammatory_Response_Pathway // Prostaglandin_synthesis_regulation // Apoptosis // Apoptosis_GenMAPP // Apoptosis_KEGG // TGF_Beta_Signaling_Pathway // Matrix_Metalloproteinases // Inflammatory_Response_Pathway	Pfam // Pfam	IPR006052 // IPR006052	Tumour necrosis factor // Tumour necrosis factor	main
6896353	7.21093	7.01204	7.64941	4.98004	6.77345	6.76934	6.77631	7.10463	6.53608	7.05154	7.47886	7.2665	Tnfsf10	tumor necrosis factor (ligand) superfamily, member 10 // tumor necrosis factor (ligand) superfamily, member 10 // tumor necrosis factor (ligand) superfamily, member 10	ENSMUST00000046383 // NM_009425 // BC138807	ENSEMBL // RefSeq // GenBank	cdna:known chromosome:NCBIM37:3:27215950:27238587:1 gene:ENSMUSG00000039304 gene_biotype:protein_coding transcript_biotype:protein_coding // Mus musculus tumor necrosis factor (ligand) superfamily, member 10 (Tnfsf10), mRNA. // Mus musculus tumor necrosis factor (ligand) superfamily, member 10, mRNA (cDNA clone MGC:170434 IMAGE:8861829), complete cds.	FALSE // FALSE // FALSE	chr3	+	27177026	27235019	GO:0006915 // GO:0006955 // GO:0043065 // GO:0043280 // GO:0090200 // GO:2001238 // GO:0006915 // GO:0006955 // GO:0043065 // GO:0043280 // GO:0090200 // GO:2001238 // GO:0006915 // GO:0006955 // GO:0043065 // GO:0043280 // GO:0090200 // GO:2001238	apoptotic process // immune response // positive regulation of apoptotic process // positive regulation of cysteine-type endopeptidase activity involved in apoptotic process // positive regulation of release of cytochrome c from mitochondria // positive regulation of extrinsic apoptotic signaling pathway // apoptotic process // immune response // positive regulation of apoptotic process // positi…	inferred from electronic annotation // inferred from electronic annotation // not recorded // not recorded // not recorded // not recorded // inferred from electronic annotation // inferred from electronic annotation // not recorded // not recorded // not recorded // not recorded // inferred from electronic annotation // inferred from electronic annotation // not recorded // not recorded // not r…	GO:0005615 // GO:0016020 // GO:0016021 // GO:0005615 // GO:0016020 // GO:0016021 // GO:0005615 // GO:0016020 // GO:0016021	extracellular space // membrane // integral to membrane // extracellular space // membrane // integral to membrane // extracellular space // membrane // integral to membrane	inferred from electronic annotation // inferred from electronic annotation // inferred from electronic annotation // inferred from electronic annotation // inferred from electronic annotation // inferred from electronic annotation // inferred from electronic annotation // inferred from electronic annotation // inferred from electronic annotation	GO:0005125 // GO:0005164 // GO:0005125 // GO:0005164 // GO:0005125 // GO:0005164	cytokine activity // tumor necrosis factor receptor binding // cytokine activity // tumor necrosis factor receptor binding // cytokine activity // tumor necrosis factor receptor binding	inferred from electronic annotation // inferred from electronic annotation // inferred from electronic annotation // inferred from electronic annotation // inferred from electronic annotation // inferred from electronic annotation	---	---	Pfam	IPR006052	Tumour necrosis factor	main
6754536	2.4708	2.36456	2.35167	2.53848	2.55183	2.42602	2.62111	2.41272	2.49763	2.44476	2.67121	2.85423	Tnfsf4	tumor necrosis factor (ligand) superfamily, member 4 // tumor necrosis factor (ligand) superfamily, member 4 // tumor necrosis factor (ligand) superfamily, member 4	NM_009452 // ENSMUST00000028024 // U12763	RefSeq // ENSEMBL // GenBank	Mus musculus tumor necrosis factor (ligand) superfamily, member 4 (Tnfsf4), mRNA. // cdna:known chromosome:NCBIM37:1:163325581:163348337:1 gene:ENSMUSG00000026700 gene_biotype:protein_coding transcript_biotype:protein_coding // Mus musculus OX40 ligand (ox40l) mRNA, complete cds.	FALSE // FALSE // FALSE	chr1	+	163212600	163374314	GO:0001568 // GO:0001816 // GO:0002215 // GO:0002526 // GO:0002699 // GO:0002726 // GO:0002819 // GO:0002830 // GO:0002830 // GO:0002891 // GO:0006954 // GO:0006955 // GO:0008203 // GO:0009615 // GO:0032689 // GO:0032700 // GO:0032729 // GO:0032729 // GO:0032733 // GO:0032735 // GO:0032736 // GO:0032743 // GO:0032753 // GO:0032753 // GO:0032753 // GO:0032755 // GO:0032755 // GO:0035708 // GO:0035…	blood vessel development // cytokine production // defense response to nematode // acute inflammatory response // positive regulation of immune effector process // positive regulation of T cell cytokine production // regulation of adaptive immune response // positive regulation of type 2 immune response // positive regulation of type 2 immune response // positive regulation of immunoglobulin medi…	non-traceable author statement // not recorded // inferred from mutant phenotype // inferred from mutant phenotype // traceable author statement // inferred from direct assay // inferred from direct assay // inferred from direct assay // inferred from mutant phenotype // inferred from mutant phenotype // inferred from physical interaction // inferred from electronic annotation // inferred from mu…	GO:0005615 // GO:0009986 // GO:0016020 // GO:0016021 // GO:0005615 // GO:0009986 // GO:0016020 // GO:0016021 // GO:0005615 // GO:0009986 // GO:0016020 // GO:0016021	extracellular space // cell surface // membrane // integral to membrane // extracellular space // cell surface // membrane // integral to membrane // extracellular space // cell surface // membrane // integral to membrane	not recorded // not recorded // inferred from electronic annotation // inferred from electronic annotation // not recorded // not recorded // inferred from electronic annotation // inferred from electronic annotation // not recorded // not recorded // inferred from electronic annotation // inferred from electronic annotation	GO:0005125 // GO:0005164 // GO:0032813 // GO:0032813 // GO:0005125 // GO:0005164 // GO:0032813 // GO:0032813 // GO:0005125 // GO:0005164 // GO:0032813 // GO:0032813	cytokine activity // tumor necrosis factor receptor binding // tumor necrosis factor receptor superfamily binding // tumor necrosis factor receptor superfamily binding // cytokine activity // tumor necrosis factor receptor binding // tumor necrosis factor receptor superfamily binding // tumor necrosis factor receptor superfamily binding // cytokine activity // tumor necrosis factor receptor bindi…	inferred from electronic annotation // inferred from physical interaction // inferred from physical interaction // not recorded // inferred from electronic annotation // inferred from physical interaction // inferred from physical interaction // not recorded // inferred from electronic annotation // inferred from physical interaction // inferred from physical interaction // not recorded	---	---	Pfam	IPR006052	Tumour necrosis factor	main
6922324	2.40135	2.28548	2.43983	2.43125	2.28217	2.04278	2.26985	2.24817	2.37254	2.3324	2.22737	2.25774	Tnfsf8	tumor necrosis factor (ligand) superfamily, member 8 // tumor necrosis factor (ligand) superfamily, member 8 // tumor necrosis factor (ligand) superfamily, member 8 // tumor necrosis factor (ligand) superfamily, member 8 // tumor necrosis factor (ligand) superfamily, member 8	ENSMUST00000030047 // NM_009403 // ENSMUST00000030047 // NM_009403 // L09754	ENSEMBL // RefSeq // ENSEMBL // RefSeq // GenBank	cdna:known chromosome:NCBIM37:4:63492342:63522381:-1 gene:ENSMUSG00000028362 gene_biotype:protein_coding transcript_biotype:protein_coding // Mus musculus tumor necrosis factor (ligand) superfamily, member 8 (Tnfsf8), mRNA. // cdna:known chromosome:NCBIM37:4:63492342:63522381:-1 gene:ENSMUSG00000028362 gene_biotype:protein_coding transcript_biotype:protein_coding // Mus musculus tumor necrosis fa…	FALSE // FALSE // FALSE // FALSE // FALSE	chr4	-	63485420	63522361	GO:0006955 // GO:0043374 // GO:0045944 // GO:0045944 // GO:0050830 // GO:0006955 // GO:0043374 // GO:0045944 // GO:0045944 // GO:0050830 // GO:0006955 // GO:0043374 // GO:0045944 // GO:0045944 // GO:0050830 // GO:0006955 // GO:0043374 // GO:0045944 // GO:0045944 // GO:0050830 // GO:0006955 // GO:0043374 // GO:0045944 // GO:0045944 // GO:0050830	immune response // CD8-positive, alpha-beta T cell differentiation // positive regulation of transcription from RNA polymerase II promoter // positive regulation of transcription from RNA polymerase II promoter // defense response to Gram-positive bacterium // immune response // CD8-positive, alpha-beta T cell differentiation // positive regulation of transcription from RNA polymerase II promoter…	inferred from electronic annotation // inferred from mutant phenotype // inferred from direct assay // inferred from mutant phenotype // inferred from mutant phenotype // inferred from electronic annotation // inferred from mutant phenotype // inferred from direct assay // inferred from mutant phenotype // inferred from mutant phenotype // inferred from electronic annotation // inferred from muta…	GO:0005615 // GO:0016020 // GO:0016021 // GO:0005615 // GO:0016020 // GO:0016021 // GO:0005615 // GO:0016020 // GO:0016021 // GO:0005615 // GO:0016020 // GO:0016021 // GO:0005615 // GO:0016020 // GO:0016021	extracellular space // membrane // integral to membrane // extracellular space // membrane // integral to membrane // extracellular space // membrane // integral to membrane // extracellular space // membrane // integral to membrane // extracellular space // membrane // integral to membrane	inferred from electronic annotation // inferred from electronic annotation // inferred from electronic annotation // inferred from electronic annotation // inferred from electronic annotation // inferred from electronic annotation // inferred from electronic annotation // inferred from electronic annotation // inferred from electronic annotation // inferred from electronic annotation // inferred …	GO:0005125 // GO:0005164 // GO:0005125 // GO:0005164 // GO:0005125 // GO:0005164 // GO:0005125 // GO:0005164 // GO:0005125 // GO:0005164	cytokine activity // tumor necrosis factor receptor binding // cytokine activity // tumor necrosis factor receptor binding // cytokine activity // tumor necrosis factor receptor binding // cytokine activity // tumor necrosis factor receptor binding // cytokine activity // tumor necrosis factor receptor binding	inferred from electronic annotation // inferred from electronic annotation // inferred from electronic annotation // inferred from electronic annotation // inferred from electronic annotation // inferred from electronic annotation // inferred from electronic annotation // inferred from electronic annotation // inferred from electronic annotation // inferred from electronic annotation	---	---	Pfam // Pfam	IPR006052 // IPR006052	Tumour necrosis factor // Tumour necrosis factor	main
6851309	3.14028	2.68698	2.78864	3.40051	2.61064	2.85528	2.81225	2.78564	2.72013	3.04203	2.35952	2.53508	Tnfsf9	tumor necrosis factor (ligand) superfamily, member 9 // tumor necrosis factor (ligand) superfamily, member 9 // tumor necrosis factor (ligand) superfamily, member 9 // tumor necrosis factor (ligand) superfamily, member 9 // tumor necrosis factor (ligand) superfamily, member 9 // tumor necrosis factor (ligand) superfamily, member 9	NM_009404 // ENSMUST00000039490 // NM_009404 // ENSMUST00000039490 // BC138767 // BC138767	RefSeq // ENSEMBL // RefSeq // ENSEMBL // GenBank // GenBank	Mus musculus tumor necrosis factor (ligand) superfamily, member 9 (Tnfsf9), mRNA. // cdna:known chromosome:NCBIM37:17:57244808:57247180:1 gene:ENSMUSG00000035678 gene_biotype:protein_coding transcript_biotype:protein_coding // Mus musculus tumor necrosis factor (ligand) superfamily, member 9 (Tnfsf9), mRNA. // cdna:known chromosome:NCBIM37:17:57244808:57247180:1 gene:ENSMUSG00000035678 gene_bioty…	FALSE // FALSE // FALSE // FALSE // FALSE // FALSE	chr17	+	57244780	57254897	GO:0006955 // GO:0042127 // GO:0006955 // GO:0042127 // GO:0006955 // GO:0042127 // GO:0006955 // GO:0042127 // GO:0006955 // GO:0042127 // GO:0006955 // GO:0042127	immune response // regulation of cell proliferation // immune response // regulation of cell proliferation // immune response // regulation of cell proliferation // immune response // regulation of cell proliferation // immune response // regulation of cell proliferation // immune response // regulation of cell proliferation	inferred from electronic annotation // inferred from direct assay // inferred from electronic annotation // inferred from direct assay // inferred from electronic annotation // inferred from direct assay // inferred from electronic annotation // inferred from direct assay // inferred from electronic annotation // inferred from direct assay // inferred from electronic annotation // inferred from d…	GO:0005615 // GO:0005886 // GO:0016020 // GO:0016021 // GO:0005615 // GO:0005886 // GO:0016020 // GO:0016021 // GO:0005615 // GO:0005886 // GO:0016020 // GO:0016021 // GO:0005615 // GO:0005886 // GO:0016020 // GO:0016021 // GO:0005615 // GO:0005886 // GO:0016020 // GO:0016021 // GO:0005615 // GO:0005886 // GO:0016020 // GO:0016021	extracellular space // plasma membrane // membrane // integral to membrane // extracellular space // plasma membrane // membrane // integral to membrane // extracellular space // plasma membrane // membrane // integral to membrane // extracellular space // plasma membrane // membrane // integral to membrane // extracellular space // plasma membrane // membrane // integral to membrane // extracell…	inferred from electronic annotation // inferred from direct assay // inferred from electronic annotation // inferred from electronic annotation // inferred from electronic annotation // inferred from direct assay // inferred from electronic annotation // inferred from electronic annotation // inferred from electronic annotation // inferred from direct assay // inferred from electronic annotation …	GO:0005102 // GO:0005125 // GO:0005164 // GO:0005102 // GO:0005125 // GO:0005164 // GO:0005102 // GO:0005125 // GO:0005164 // GO:0005102 // GO:0005125 // GO:0005164 // GO:0005102 // GO:0005125 // GO:0005164 // GO:0005102 // GO:0005125 // GO:0005164	receptor binding // cytokine activity // tumor necrosis factor receptor binding // receptor binding // cytokine activity // tumor necrosis factor receptor binding // receptor binding // cytokine activity // tumor necrosis factor receptor binding // receptor binding // cytokine activity // tumor necrosis factor receptor binding // receptor binding // cytokine activity // tumor necrosis factor rece…	inferred from physical interaction // inferred from electronic annotation // inferred from electronic annotation // inferred from physical interaction // inferred from electronic annotation // inferred from electronic annotation // inferred from physical interaction // inferred from electronic annotation // inferred from electronic annotation // inferred from physical interaction // inferred from…	---	---	Pfam // Pfam	IPR006052 // IPR006052	Tumour necrosis factor // Tumour necrosis factor	main
